# Supplementary material for: The effects of age and sex on cognitive impairment in schizophrenia: Findings from the Consortium on the Genetics of Schizophrenia (COGS) study
Source: PLoS One. 2020 May 13;15(5):e0232855. doi: 10.1371/journal.pone.0232855 (PMC7219730; doi:10.1371/journal.pone.0232855)
Supplement: S1 Data — (CSV) [file pone.0232855.s001.csv]

ID	Included	SiteID	Group2	Cohort	Gender	Group3	Group	AgeGroup	AGE	brth_yr_G8	ETHNIC_MOTHER_1	ETHINIC_FATHER_1	EDU_SELF	ParentalEdu_average	EDU_FATHER	EDU_MOTHER	head_inj_G25	loss_conscious_G26	MMSE_SCORE	ECT_G29	AGE_ONSET	GAF_LAST_MOS	TOX	DUE_TO_MEDS	saliva_alc1_G42a	days_menses	mens_cyc_len	mens_reg_cyc	oral_contra	Test_order_G57	WRAT_raw_G61c	WRAT_stand_G61d	hand_G61e	acuity_G62	glasses_G62a	CPT_PAST_COMPUTER	CPT_PAST_MOUSE	CPT_MOUSE_HAND	medication1	dose1	medication2	dose2	medication3	dose3	medication4	dose4	meds_antipsych	meds_cloza	No_MED
1	1	1	1	2	1	1	2	2	25		240		13	12	12	12			34			90	2																								0	0	1
2	1	1	1	2	1	1	2	6	44		220		13	16	16	16			35			80	2																								0	0	1
3	1	1	1	2	1	1	2	7	49		211		12	18	18	18			33			90	2																								0	0	1
4	1	1	1	2	1	1	2	8	55		220		12	8.5	5	12			33			79	2																								0	0	1
5	1	1	1	2	1	1	2	4	34		250		16	19	18	20			35			87	2																								0	0	1
6	1	1	1	2	1	1	2	6	42		213		16	8	8	8			33			80	2																								0	0	1
7	1	1	1	2	1	1	2	5	38		273		13	12	14	10			35			89	2																								0	0	1
8	1	1	1	2	1	1	2	4	34		260		9	7.5	9	6			35			90	2																								0	0	1
9	1	1	1	2	1	1	2	3	27		273		14	7	6	8			33			80	2																								0	0	1
10	1	1	1	2	1	1	2	9	60		220		18	15	16	14			34			71	2																								0	0	1
11	1	1	1	2	1	1	2	5	37		220		16	14	14	14			34			90	2																								0	0	1
12	1	1	1	2	1	1	2	8	53		230		13	11	10	12			28			73	2																								0	0	1
13	1	1	1	2	1	1	2	7	48		220		11	12	12	12			33			78	2																								0	0	1
14	1	1	1	2	1	1	2	8	51		210		15	12	12	12			35			90	2																								0	0	1
15	1	1	1	2	1	1	2	4	32		220		18	16	16	16			33			88	2																								0	0	1
16	1	1	1	2	1	1	2	7	47		210		12	5	6	4			34			81	2																								0	0	1
17	1	1	1	2	1	1	2	10	65		210		16	12	12	12			33			73	2																								0	0	1
18	1	1	1	2	1	1	2	7	50		210		14	14	16	12			31			90	2																								0	0	1
19	1	1	1	2	1	1	2	2	23		240		15	12	12	12			34			90	2																								0	0	1
20	1	1	1	2	1	1	2	9	57		270		14	10	12	8			34			80	2																								0	0	1
21	1	1	1	2	1	1	2	6	41		220		13	16	16	16			29			86	2																								0	0	1
22	1	1	1	2	1	1	2	3	28		290		12	12	12	12			34			98	2																								0	0	1
23	1	1	1	2	1	1	2	3	28		211		13	16	16	16			35			90	2																								0	0	1
24	1	1	1	2	1	1	2	7	46		210		17	12	12	12			35			98	2																								0	0	1
25	1	1	1	2	1	1	2	3	27		273		16	14	16	12			34			98	2																								0	0	1
26	1	1	1	2	1	1	2	3	26		250		19	18	20	16			29			99	2																								0	0	1
27	1	1	1	2	1	1	2	8	54		220		12	12	12	12			25			94	2																								0	0	1
28	1	1	1	2	1	1	2	4	32		250		20	18	18	18			33			96	2																								0	0	1
29	1	1	1	2	1	1	2	2	21		220		12	12	8	16			34			92	2																								0	0	1
30	1	1	1	2	1	1	2	3	29		240		14						33			94	2																								0	0	1
31	1	1	1	2	1	1	2	9	57		230		12	14	12	16			34			88	2																								0	0	1
32	1	1	1	2	1	1	2	3	28		210		16	17	16	18			34			93	2																								0	0	1
33	1	1	1	2	1	1	2	4	34		290		18	16	16	16			33			100	2																								0	0	1
34	1	1	1	2	1	1	2	8	55		273		16	10.5	9	12			31			73	2																								0	0	1
35	1	1	1	2	1	1	2	7	46		220		15	16	16				32			80	2																								0	0	1
36	1	1	1	2	1	1	2	2	23		220		12	14	16	12			31			88	2																								0	0	1
37	1	1	1	2	1	1	2	2	21		210		14	16	16	16			34			90	2																								0	0	1
38	1	1	1	2	1	1	2	7	48		210		16	13	14	12			34			99	2																								0	0	1
39	1	1	1	2	1	1	2	3	28		260		12	12	12	12			32			99	2																								0	0	1
40	1	1	1	2	1	1	2	2	24		240		13	16	16	16			34			94	2																								0	0	1
41	1	1	1	2	1	1	2	3	29		210		15	18	18	18			34			98	2																								0	0	1
42	1	1	1	2	1	1	2	4	35		210		16	14	16	12			35			85	2																								0	0	1
43	1	1	1	2	1	1	2	2	21		220		12	14	14	14			33			75	2																								0	0	1
44	1	1	1	2	1	1	2	7	48		273		16	11	12	10			32			98	2																								0	0	1
45	1	1	1	2	1	1	2	7	49		210		14	9	6	12			35			95	2																								0	0	1
46	1	1	1	2	1	1	2	9	59		210		18	17.5	19	16			34			99	2																								0	0	1
47	1	1	1	2	1	1	2	10	65		210		14	10	8	12			34			90	2																								0	0	1
48	1	1	1	2	1	1	2	6	42		220		14	14	14	14			32			94	2																								0	0	1
49	1	1	1	2	1	1	2	5	38		220		19	16	14	18			35			96	2																								0	0	1
50	1	1	1	2	1	1	2	6	45		216		16	13	12	14			33			95	2																								0	0	1
51	1	1	1	2	1	1	2	5	37		211		12	12	12	12			31			79	2																								0	0	1
52	1	1	1	2	1	1	2	8	52		210		14	12	12	12			35			95	2																								0	0	1
53	1	1	1	2	1	1	2	1	20		273		12	4	4	4			34			90	2																								0	0	1
54	1	1	1	2	1	1	2	9	57		282		14	12	12	12			33			85	2																								0	0	1
55	1	1	1	2	1	1	2	2	22		240		16	16	16	16			35			95	2																								0	0	1
56	1	1	1	2	1	1	2	10	61		210		13	12.5	11	14			33			98	2																								0	0	1
57	1	1	1	2	1	1	2	4	31		210		16	16	16	16			35			98	2																								0	0	1
58	1	1	1	2	1	1	2	7	46		213		16	14	16	12			35			96	2																								0	0	1
59	1	1	1	2	1	1	2	7	46		211		12	14	12	16			33			72	2																								0	0	1
60	1	1	1	2	1	1	2	8	55		210		18	12	12	12			35			90	2																								0	0	1
61	1	1	1	2	1	1	2	5	36		270		16	18	20	16			32			96	2																								0	0	1
62	1	1	1	2	1	1	2	6	41		210		16	16	14	18			34			96	2																								0	0	1
63	1	1	1	2	1	1	2	7	46		210		14	11	10	12			35			89	2																								0	0	1
64	1	1	1	2	1	1	2	8	55		212		16	15	18	12			33			96	2																								0	0	1
65	1	1	1	2	1	1	2	8	54		210		12	9	6	12			34			95	2																								0	0	1
66	1	1	1	2	1	1	2	3	29		210		16	16	16	16			35			72	2																								0	0	1
67	1	1	1	2	1	1	2	10	61		210		18	14	16	12			34			95	2																								0	0	1
68	1	1	1	2	1	1	2	3	28		250		17	18	20	16			35			90	2																								0	0	1
69	1	1	1	2	1	1	2	8	51		210		18	13	12	14			35			85	2																								0	0	1
70	1	1	1	2	1	1	2	8	53		270		14	6	6	6			30			92	2																								0	0	1
71	1	1	1	2	1	1	2	4	33		240		16	17	18	16			35			87	2																								0	0	1
72	1	1	1	2	1	1	2	7	48		210		16	17	16	18			35			86	2																								0	0	1
73	1	1	1	2	1	1	2	3	26		210		15	19	20	18			34			96	2																								0	0	1
74	1	1	1	2	1	1	2	3	28		210		13	11.5	11	12			32			80	2																								0	0	1
75	1	1	1	2	1	1	2	3	30		220		17	12	12	12			34			98	2																								0	0	1
76	1	1	1	2	1	1	2	6	42		260		17	14	16	12			34			96	2																								0	0	1
77	1	1	1	2	1	1	2	3	30		271		12	9		9			33			70	2																								0	0	1
78	1	1	1	2	1	1	2	6	42		270		15	12.5	13	12			33			91	2																								0	0	1
79	1	1	1	2	1	1	2	4	33		210		14	16	16	16			33			88	2																								0	0	1
80	1	1	1	2	1	1	2	4	32		220		13	16	16	16			33			88	2																								0	0	1
81	1	1	1	2	1	1	2	3	28		210		13	17	16	18			34			92	2																								0	0	1
82	1	1	1	2	1	1	2	3	27		210		12	12	12	12			34			92	2																								0	0	1
83	1	1	1	2	1	1	2	10	65		260		14	8	8	8			32			92	2																								0	0	1
84	1	1	1	2	1	1	2	3	27		210		14	18	18	18			35			90	2																								0	0	1
85	1	1	1	2	1	1	2	3	26		240		19	5	5	5			35			90	2																								0	0	1
86	1	1	1	2	1	1	2	3	26		210		16	12	12	12			35			96	2																								0	0	1
87	1	1	1	2	1	1	2	4	31		211		16	12	12	12			35			93	2																								0	0	1
88	1	1	1	2	1	1	2	6	41		210		15	15	14	16			35			92	2																								0	0	1
89	1	1	1	2	1	1	2	6	41		210		15	14	14	14			34			93	2																								0	0	1
90	1	1	1	2	1	1	2	2	25		250		18	20	20	20			34			93	2																								0	0	1
91	1	1	1	2	1	1	2	6	44		270		13	12	12	12			27			90	2																								0	0	1
92	1	1	1	2	1	1	2	7	49		230		12	12	12	12			33			90	2																								0	0	1
93	1	1	1	2	1	1	2	7	46		210		12	12	12	12			32			92	2																								0	0	1
94	1	1	1	2	1	1	2	3	28		270		16	13.5	14	13			34			96	2																								0	0	1
95	1	2	1	2	1	1	2	9	56		210		15	13	14	12						90	2																								0	0	1
96	1	2	1	2	1	1	2	6	45		230		16	12	12	12						85	2																								0	0	1
97	1	2	1	2	1	1	2	9	59		211		16	12	12	12						80	2																								0	0	1
98	1	2	1	2	1	1	2	6	43		230		17	12	12	12						80	2																								0	0	1
99	1	2	1	2	1	1	2	9	57		211		15	8.5	14	3			29			90	2																								0	0	1
100	1	2	1	2	1	1	2	2	24		230		14	15	12	18						81	2																								0	0	1
101	1	2	1	2	1	1	2	9	56		220		16						30			91	2																								0	0	1
102	1	2	1	2	1	1	2	8	55		210		16	6.5	8	5						80	2																								0	0	1
103	1	2	1	2	1	1	2	8	51		210		13	17	16	18						75	2																								0	0	1
104	1	2	1	2	1	1	2	6	42		210		16	12	12	12						80	2																								0	0	1
105	1	2	1	2	1	1	2	6	45		220		16	9	6	12			35			88	2																								0	0	1
106	1	2	1	2	1	1	2	3	30		210		16	16	14	18			35			90	2																								0	0	1
107	1	2	1	2	1	1	2	4	32		210		15	15	16	14			33			70	2																								0	0	1
108	1	2	1	2	1	1	2	6	44		210		14	13	12	14			33			87	2																								0	0	1
109	1	2	1	2	1	1	2	7	46		210		15	14	16	12						85	2																								0	0	1
110	1	2	1	2	1	1	2	7	46		220		16	13	12	14			29			88	2																								0	0	1
111	1	2	1	2	1	1	2	5	38		210		16	14.5	16	13			35			85	2																								0	0	1
112	1	2	1	2	1	1	2	5	37		271		13	7.5	9	6						85	2																								0	0	1
113	1	2	1	2	1	1	2	5	40		220		12	13	12	14			35			68	2																								0	0	1
114	1	2	1	2	1	1	2	6	41		273		12	12		12			34			85	2																								0	0	1
115	1	2	1	2	1	1	2	6	44		210		16	15	18	12						85	2																								0	0	1
116	1	2	1	2	1	1	2	7	46		210		16	18	20	16			35			80	2																								0	0	1
117	1	2	1	2	1	1	2	7	49		210		13	13.5	15	12			34			80	2																								0	0	1
118	1	2	1	2	1	1	2	9	56		210		13	14	12	16						75	2																								0	0	1
119	1	2	1	2	1	1	2	7	49		210		16	19	20	18			34			91	2																								0	0	1
120	1	2	1	2	1	1	2	8	53		210		16	14	16	12			35			78	2																								0	0	1
121	1	2	1	2	1	1	2	6	43		210		16	12	12	12			35			70	2																								0	0	1
122	1	2	1	2	1	1	2	8	51		211		16	14	12	16						75	2																								0	0	1
123	1	2	1	2	1	1	2	8	53		210		16	12	12	12			34			78	2																								0	0	1
124	1	2	1	2	1	1	2	7	47		213		12	14	12	16						81	2																								0	0	1
125	1	2	1	2	1	1	2	8	53		220		14	15.5	16	15						75	2																								0	0	1
126	1	2	1	2	1	1	2	8	52		220		16	12	12	12			34			70	2																								0	0	1
127	1	2	1	2	1	1	2	9	60		220		16	15	18	12			34			87	2																								0	0	1
128	1	2	1	2	1	1	2	7	48		220		16	8		8			34			81	2																								0	0	1
129	1	2	1	2	1	1	2	6	45		210		13	14	13	15						85	2																								0	0	1
130	1	2	1	2	1	1	2	8	53		210		16	16	20	12						85	2																								0	0	1
131	1	2	1	2	1	1	2	8	54		210		12	15	16	14						78	2																								0	0	1
132	1	2	1	2	1	1	2	7	49		211		12	12	12	12						71	2																								0	0	1
133	1	2	1	2	1	1	2	6	44		230		16	18	18	18			35			83	2																								0	0	1
134	1	2	1	2	1	1	2	6	43		290		16	13.5	11	16						85	2																								0	0	1
135	1	2	1	2	1	1	2	6	44		210		14	12	12	12			28			83	2																								0	0	1
136	1	2	1	2	1	1	2	8	52		220		12	11.5	11	12			32			70	2																								0	0	1
137	1	2	1	2	1	1	2	7	48		220		14	15.5	16	15						81	2																								0	0	1
138	1	2	1	2	1	1	2	6	41		210		14	16	16	16			35			95	2																								0	0	1
139	1	2	1	2	1	1	2	5	40		210		14	16	14	18			35			75	2																								0	0	1
140	1	2	1	2	1	1	2	7	47		210		17	12	12	12						88	2																								0	0	1
141	1	2	1	2	1	1	2	9	59		210		13	9	6	12			35			90	2																								0	0	1
142	1	2	1	2	1	1	2	6	42		210		16	15	18	12			31			95	2																								0	0	1
143	1	2	1	2	1	1	2	6	45		210		16	13	12	14			33			85	2																								0	0	1
144	1	2	1	2	1	1	2	9	56		210		13						34			90	2																								0	0	1
145	1	2	1	2	1	1	2	8	55		210		14	18	20	16			34			80	2																								0	0	1
146	1	2	1	2	1	1	2	8	53		213		16	12	12	12			35			84	2																								0	0	1
147	1	2	1	2	1	1	2	9	56		250		16	12	12	12			33			85	2																								0	0	1
148	1	2	1	2	1	1	2	7	48		220		12	14	12	16			32			88	2																								0	0	1
149	1	2	1	2	1	1	2	5	36		220		16	14	14	14			35			70	2																								0	0	1
150	1	2	1	2	1	1	2	8	51		210		11	11.5	11	12			34			80	2																								0	0	1
151	1	2	1	2	1	1	2	8	53		220		16	12	12	12			31			89	2																								0	0	1
152	1	2	1	2	1	1	2	8	51		210		16	14	12	16			35			90	2																								0	0	1
153	1	2	1	2	1	1	2	7	48		220		16	15	16	14			33			70	2																								0	0	1
154	1	2	1	2	1	1	2	6	45		210		12	15	14	16			34			81	2																								0	0	1
155	1	2	1	2	1	1	2	6	43		210		16	12	12	12			35			64	2																								0	0	1
156	1	2	1	2	1	1	2	6	45		210		16	12	12	12			31			88	2																								0	0	1
157	1	2	1	2	1	1	2	8	52		210		18	12	12	12			34			90	2																								0	0	1
158	1	2	1	2	1	1	2	7	48		210		16	12		12			35			84	2																								0	0	1
159	1	2	1	2	1	1	2	7	46		220		12	11.5	12	11						66	2																								0	0	1
160	1	2	1	2	1	1	2	6	42		210		12	12	12	12			35			88	2																								0	0	1
161	1	2	1	2	1	1	2	6	44		210		16	12	12	12			32			90	2																								0	0	1
162	1	2	1	2	1	1	2	6	44		210		16	15	16	14			35			87	2																								0	0	1
163	1	2	1	2	1	1	2	7	50		210		16	16	16	16			34			90	2																								0	0	1
164	1	2	1	2	1	1	2	7	49		210		13						33			80	2																								0	0	1
165	1	2	1	2	1	1	2	7	50		210		16	12		12			31			81	2																								0	0	1
166	1	2	1	2	1	1	2	5	39		271		12	14		14			35			77	2																								0	0	1
167	1	2	1	2	1	1	2	5	37		272		16	12	12	12						90	2																								0	0	1
168	1	2	1	2	1	1	2	6	43		210		11						34			78	2																								0	0	1
169	1	2	1	2	1	1	2	9	58		210		13	12	12	12						72	2																								0	0	1
170	1	2	1	2	1	1	2	8	51		210		16	15	14	16			32			88	2																								0	0	1
171	1	2	1	2	1	1	2	5	39		210		14	10	8	12			25			80	2																								0	0	1
172	1	2	1	2	1	1	2	4	35		220		12	17	16	18			35			85	2																								0	0	1
173	1	2	1	2	1	1	2	9	58		210		16	11	10	12			32			53	2																								0	0	1
174	1	2	1	2	1	1	2	8	52		210		14	12	12	12			35			78	2																								0	0	1
175	1	2	1	2	1	1	2	4	32		271		14	10	8	12			34			78	2																								0	0	1
176	1	2	1	2	1	1	2	5	37		210		13	12	12	12			35			75	2																								0	0	1
177	1	2	1	2	1	1	2	7	50		210		14	6	6	6			33				2																								0	0	1
178	1	2	1	2	1	1	2	6	45		240		12	12	12	12			33			88	2																								0	0	1
179	1	2	1	2	1	1	2	7	48		210		16	15	12	18						80	2																								0	0	1
180	1	2	1	2	1	1	2	5	37		250		16	16	16	16						92	2																								0	0	1
181	1	2	1	2	1	1	2	8	53		250		16	9	6	12						80	2																								0	0	1
182	1	2	1	2	1	1	2	8	55		210		13	16	16	16						90	2																								0	0	1
183	1	2	1	2	1	1	2	8	53		210		15	17	16	18						78	2																								0	0	1
184	1	2	1	2	1	1	2	7	47		210		16	12	12	12						87	2																								0	0	1
185	1	2	1	2	1	1	2	6	41		210		14	12	12	12			31			84	2																								0	0	1
186	1	2	1	2	1	1	2	10	63		220		14	16	16	16			33			90	2																								0	0	1
187	1	2	1	2	1	1	2	7	49		220		13	16	16	16			31			90	2																								0	0	1
188	1	2	1	2	1	1	2	7	49		220		13	16		16			31			78	2																								0	0	1
189	1	2	1	2	1	1	2	7	47		210		16	11	10	12						90	2																								0	0	1
190	1	2	1	2	1	1	2	7	46		220		16	16	16	16						70	2																								0	0	1
191	1	2	1	2	1	1	2	4	34		214		16	18	20	16						90	2																								0	0	1
192	1	2	1	2	1	1	2	9	58		273		14	9.5	5	14			32			87	2																								0	0	1
193	1	2	1	2	1	1	2	8	54		210		12	12		12						75	2																								0	0	1
194	1	2	1	2	1	1	2	8	55		210		15	15	16	14			35			90	2																								0	0	1
195	1	2	1	2	1	1	2	7	49		220		14	10	10	10						90	2																								0	0	1
196	1	2	1	2	1	1	2	7	46		210		16	13	14	12						78	2																								0	0	1
197	1	2	1	2	1	1	2	8	52		210		16	15	14	16						85	2																								0	0	1
198	1	2	1	2	1	1	2	7	50		271		13	6	6	6			27			68	2																								0	0	1
199	1	2	1	2	1	1	2	8	53		210		12	10	10	10						80	2																								0	0	1
200	1	2	1	2	1	1	2	7	48		220		15	16	16				29			88	2																								0	0	1
201	1	2	1	2	1	1	2	7	46		273		16	14	16	12			33			72	2																								0	0	1
202	1	2	1	2	1	1	2	5	36		270		16	18	16	20			34			80	2																								0	0	1
203	1	2	1	2	1	1	2	8	52		220		12	12	12	12			32			70	2																								0	0	1
204	1	2	1	2	1	1	2	6	42		220		13	13.5	13	14			33			88	2																								0	0	1
205	1	2	1	2	1	1	2	4	33		220		16	10.5	7	14			29			70	2																								0	0	1
206	1	2	1	2	1	1	2	7	50		210		12	12	12	12			31			70	2																								0	0	1
207	1	2	1	2	1	1	2	8	52		210		16	15	16	14			32			88	2																								0	0	1
208	1	2	1	2	1	1	2	3	27		260		13	14.5	13	16			33			80	2																								0	0	1
209	1	2	1	2	1	1	2	3	26		210		16	14	14	14			35			90	2																								0	0	1
210	1	2	1	2	1	1	2	4	35		210		16	13	12	14			34			60	2																								0	0	1
211	1	2	1	2	1	1	2	6	43		210		16	13	14	12			34			80	2																								0	0	1
212	1	2	1	2	1	1	2	4	31		250		16	17	18	16			33			80	2																								0	0	1
213	1	2	1	2	1	1	2	4	32		210		14	19	20	18			33			90	2																								0	0	1
214	1	2	1	2	1	1	2	7	49		220		12	12		12			35			91	2																								0	0	1
215	1	2	1	2	1	1	2	6	44		240		16	14	16	12			33			81	2																								0	0	1
216	1	2	1	2	1	1	2	9	59		270		13	18	20	16			29			85	2																								0	0	1
217	1	2	1	2	1	1	2	4	32		210		13	14.5	16	13			35			83	2																								0	0	1
218	1	2	1	2	1	1	2	4	33		210		16	16	16	16			35			89	2																								0	0	1
219	1	2	1	2	1	1	2	9	57		220		15	14	12	16			35			60	2																								0	0	1
220	1	2	1	2	1	1	2	6	42		250		16	16	16	16			35			95	2																								0	0	1
221	1	2	1	2	1	1	2	5	38		220		18	18	18	18			33			95	2																								0	0	1
222	1	2	1	2	1	1	2	7	47		210		13	12	12	12			34			75	2																								0	0	1
223	1	2	1	2	1	1	2	6	45		220		13	14	16	12			34			82	2																								0	0	1
224	1	2	1	2	1	1	2	2	24		210		12	12.5	13	12			35			68	2																								0	0	1
225	1	2	1	2	1	1	2	8	53		250		16	13.5	16	11						65	2																								0	0	1
226	1	3	1	2	1	1	2	1	18		211		12	19	20	18			35			96	2																								0	0	1
227	1	3	1	2	1	1	2	6	41		220		13	12		12			35			95	2																								0	0	1
228	1	3	1	2	1	1	2	6	41		213		16	16	18	14			35			98	2																								0	0	1
229	1	3	1	2	1	1	2	3	30		212		16	12	12	12			35			90	2																								0	0	1
230	1	3	1	2	1	1	2	4	35		230		17	18	20	16			34			98	2																								0	0	1
231	1	3	1	2	1	1	2	4	31		214		16	17	16	18			34			98	2																								0	0	1
232	1	3	1	2	1	1	2	2	22		250		17	16	16	16			35			94	2																								0	0	1
233	1	3	1	2	1	1	2	4	35		220		12	12	12	12			33			95	2																								0	0	1
234	1	3	1	2	1	1	2	3	28		270		17	13	12	14			35			90	2																								0	0	1
235	1	3	1	2	1	1	2	4	33		270		20	12	12	12			33			96	2																								0	0	1
236	1	3	1	2	1	1	2	3	30		212		16	18	18	18			35			95	2																								0	0	1
237	1	3	1	2	1	1	2	3	30		214		17	19	19	19			35			98	2																								0	0	1
238	1	3	1	2	1	1	2	2	24		214		16	16	16	16			35			95	2																								0	0	1
239	1	3	1	2	1	1	2	2	24		214		14	18	20	16			33			90	2																								0	0	1
240	1	3	1	2	1	1	2	5	39		270		16	18	18	18			35			98	2																								0	0	1
241	1	3	1	2	1	1	2	6	44		230		9	12		12			35			98	2																								0	0	1
242	1	3	1	2	1	1	2	8	55		214		15	12	12	12			35			95	2																								0	0	1
243	1	3	1	2	1	1	2	6	41		270		13	14	12	16			35			98	2																								0	0	1
244	1	3	1	2	1	1	2	2	24		214		16	19	20	18			35			94	2																								0	0	1
245	1	3	1	2	1	1	2	2	22		272		15	14	14	14			34			96	2																								0	0	1
246	1	3	1	2	1	1	2	5	40		270		14	6	6				35			95	2																								0	0	1
247	1	3	1	2	1	1	2	7	46		272		12						35			90	2																								0	0	1
248	1	3	1	2	1	1	2	2	21		210		16	14	12	16			34			88	2																								0	0	1
249	1	3	1	2	1	1	2	4	33		250		20	13	15	11			34			92	2																								0	0	1
250	1	3	1	2	1	1	2	2	24		214		17	19	19	19			35			90	2																								0	0	1
251	1	3	1	2	1	1	2	4	31		240		20	18	20	16			35			95	2																								0	0	1
252	1	3	1	2	1	1	2	4	31		240		19	19	20	18			35			97	2																								0	0	1
253	1	3	1	2	1	1	2	7	48		220		16	12	12	12			35			92	2																								0	0	1
254	1	3	1	2	1	1	2	3	27		270		14	14	14	14			34			90	2																								0	0	1
255	1	3	1	2	1	1	2	8	52		270		14	15	12	18			35			97	2																								0	0	1
256	1	3	1	2	1	1	2	4	31		212		20	20	20	20			34			90	2																								0	0	1
257	1	3	1	2	1	1	2	5	37		212		20						35			95	2																								0	0	1
258	1	3	1	2	1	1	2	2	24		212		18	17	18	16			35			96	2																								0	0	1
259	1	3	1	2	1	1	2	5	38		270		16	12	12	12			35			93	2																								0	0	1
260	1	3	1	2	1	1	2	4	34		250		16	16	16	16			35			98	2																								0	0	1
261	1	3	1	2	1	1	2	7	46		211		15						35			90	2																								0	0	1
262	1	3	1	2	1	1	2	1	20		213		15	19	18	20			35			80	2																								0	0	1
263	1	3	1	2	1	1	2	3	29		214		16						34			94	2																								0	0	1
264	1	3	1	2	1	1	2	8	54		240		15	16	16	16			35			89	2																								0	0	1
265	1	3	1	2	1	1	2	1	18		240		12	18	16	20			34			91	2																								0	0	1
266	1	3	1	2	1	1	2	6	44		212		18	12	12	12			34			87	2																								0	0	1
267	1	3	1	2	1	1	2	2	22		230		16	14	12	16			30			97	2																								0	0	1
268	1	3	1	2	1	1	2	7	50		220		13	6	6	6			33			95	2																								0	0	1
269	1	3	1	2	1	1	2	4	32		250		18	10	10				33			95	2																								0	0	1
270	1	3	1	2	1	1	2	4	33		250		20	20	20	20			34			97	2																								0	0	1
271	1	3	1	2	1	1	2	7	49		211		16	20	20	20			35			95	2																								0	0	1
272	1	3	1	2	1	1	2	6	42		230		16	14	14	14			35			96	2																								0	0	1
273	1	3	1	2	1	1	2	2	25		215		16	18	18	18			32			96	2																								0	0	1
274	1	3	1	2	1	1	2	1	20		214		14	14	14	14			35			91	2																								0	0	1
275	1	3	1	2	1	1	2	7	50		212		18	14	12	16			33			95	2																								0	0	1
276	1	3	1	2	1	1	2	7	46		230		16	15	14	16			35			95	2																								0	0	1
277	1	3	1	2	1	1	2	3	29		212		14	18	18	18			35			95	2																								0	0	1
278	1	3	1	2	1	1	2	7	50		211		14	14	16	12			34			96	2																								0	0	1
279	1	3	1	2	1	1	2	8	51		211		16	19	20	18			32			90	2																								0	0	1
280	1	3	1	2	1	1	2	2	22		210		16	12	12	12			35			95	2																								0	0	1
281	1	3	1	2	1	1	2	3	28		220		16	16.5	19	14			35			85	2																								0	0	1
282	1	3	1	2	1	1	2	4	34		250		17	18	16	20			35			95	2																								0	0	1
283	1	3	1	2	1	1	2	2	22		220		13	16	16	16			33			96	2																								0	0	1
284	1	3	1	2	1	1	2	4	31		210		16	18	18	18			34			96	2																								0	0	1
285	1	3	1	2	1	1	2	7	46		210		13	12	12	12			35			96	2																								0	0	1
286	1	3	1	2	1	1	2	7	47		220		16	16	16	16			35			92	2																								0	0	1
287	1	3	1	2	1	1	2	10	64		220		12	11	12	10			33			80	2																								0	0	1
288	1	3	1	2	1	1	2	8	51		220		12	12	12	12			34		35	78	2																								0	0	1
289	1	3	1	2	1	1	2	8	54		215		12	14	12	16			33		21	92	2																								0	0	1
290	1	3	1	2	1	1	2	5	38		271		14	15	16	14			34			97	2																								0	0	1
291	1	3	1	2	1	1	2	6	42		220		16	13	12	14			35			88	2																								0	0	1
292	1	3	1	2	1	1	2	7	47		210		12	7.5	6	9			35			70	2																								0	0	1
293	1	3	1	2	1	1	2	3	30		220		14	13	12	14			31			90	2																								0	0	1
294	1	3	1	2	1	1	2	2	25		211		17	18	18	18			33			85	2																								0	0	1
295	1	3	1	2	1	1	2	7	47		220		13						33			85	2																								0	0	1
296	1	3	1	2	1	1	2	10	63		213		12						34			90	2																								0	0	1
297	1	3	1	2	1	1	2	6	42		220		18	14	14	14			35			95	2																								0	0	1
298	1	3	1	2	1	1	2	8	54		271		12	13	12	14			34			68	2																								0	0	1
299	1	3	1	2	1	1	2	6	41		220		16	15	16	14			28			88	2																								0	0	1
300	1	3	1	2	1	1	2	2	24		220		14	8	8	8			34			96	2																								0	0	1
301	1	3	1	2	1	1	2	1	20		210		14	12		12			35			80	2																								0	0	1
302	1	3	1	2	1	1	2	4	31		271		13	11.5	9	14			33			85	2																								0	0	1
303	1	3	1	2	1	1	2	10	64		272		12	7	7	7			32		22	95	2																								0	0	1
304	1	3	1	2	1	1	2	7	48		250		16	16	16	16			35			98	2																								0	0	1
305	1	3	1	2	1	1	2	3	30		212		20	17	16	18			35			88	2																								0	0	1
306	1	3	1	2	1	1	2	2	24		220		13	14	14	14			34			97	2																								0	0	1
307	1	3	1	2	1	1	2	4	34		210		14	17	16	18			35			80	2																								0	0	1
308	1	3	1	2	1	1	2	6	41		220		14	15	16	14			33			82	2																								0	0	1
309	1	3	1	2	1	1	2	9	60		272		13	3		3			27			75	2																								0	0	1
310	1	3	1	2	1	1	2	3	28		250		14	12	12	12			35			90	2																								0	0	1
311	1	3	1	2	1	1	2	10	62		213		9	5	5	5			33			88	2																								0	0	1
312	1	3	1	2	1	1	2	4	34		271		14	12	12	12			35			92	2																								0	0	1
313	1	3	1	2	1	1	2	3	28		220		14	16	16	16			35			95	2																								0	0	1
314	1	3	1	2	1	1	2	10	61		210		14	12	12	12			30			90	2																								0	0	1
315	1	4	1	2	1	1	2	5	39		220		12	9		9			34			70	2																								0	0	1
316	1	4	1	2	1	1	2	5	38		220		12	12	12	12			29			80	2																								0	0	1
317	1	4	1	2	1	1	2	6	44		220		12	12	12	12			29			90	2																								0	0	1
318	1	4	1	2	1	1	2	4	34		220		12	12		12			33			81	2																								0	0	1
319	1	4	1	2	1	1	2	2	24		240		18	14	16	12			35			90	2																								0	0	1
320	1	4	1	2	1	1	2	4	33		211		12	12.5	13	12			34			90	2																								0	0	1
321	1	4	1	2	1	1	2	1	19		211		13	16	16	16			35			90	2																								0	0	1
322	1	4	1	2	1	1	2	1	19		220		13	14	14	14			34			90	2																								0	0	1
323	1	4	1	2	1	1	2	2	24		240		17	16	16	16			31			90	2																								0	0	1
324	1	4	1	2	1	1	2	2	23		211		16	18	18	18			29			90	2																								0	0	1
325	1	4	1	2	1	1	2	1	19		211		13	14	12	16			35			90	2																								0	0	1
326	1	4	1	2	1	1	2	7	50		220		12	12	12	12			30			83	2																								0	0	1
327	1	4	1	2	1	1	2	8	55		211		12	10	12	8			30			81	2																								0	0	1
328	1	4	1	2	1	1	2	8	54		212		12	10	12	8			33			85	2																								0	0	1
329	1	4	1	2	1	1	2	4	34		211		14	12		12			35			90	2																								0	0	1
330	1	4	1	2	1	1	2	2	25		220		16	15	16	14			34			90	2																								0	0	1
331	1	4	1	2	1	1	2	4	33		220		13	12	12	12			35			90	2																								0	0	1
332	1	4	1	2	1	1	2	8	53		211		13	8.5	9	8			34			90	2																								0	0	1
333	1	4	1	2	1	1	2	7	47		220		12	12	12	12			33			78	2																								0	0	1
334	1	4	1	2	1	1	2	3	26		211		14	13	14	12			35			90	2																								0	0	1
335	1	4	1	2	1	1	2	3	28		211		18	15	12	18			35			90	2																								0	0	1
336	1	4	1	2	1	1	2	2	21		290		12	12	12	12			35			90	2																								0	0	1
337	1	4	1	2	1	1	2	7	47		220		12	11	14	8			31			90	2																								0	0	1
338	1	4	1	2	1	1	2	2	25		220		16	14	12	16			31			95	2																								0	0	1
339	1	4	1	2	1	1	2	8	54		220		7	12	12	12			29			71	2																								0	0	1
340	1	4	1	2	1	1	2	9	58		220		10	6		6			28			75	2																								0	0	1
341	1	4	1	2	1	1	2	6	41		220		14	13	13	13			28			90	2																								0	0	1
342	1	4	1	2	1	1	2	3	29		220		12	14	12	16			35			90	2																								0	0	1
343	1	4	1	2	1	1	2	3	26		211		16	12.5	12	13			35			90	2																								0	0	1
344	1	4	1	2	1	1	2	2	21		211		14	20	20	20			28			90	2																								0	0	1
345	1	4	1	2	1	1	2	10	64		211		16	17	16	18			35			90	2																								0	0	1
346	1	4	1	2	1	1	2	3	29		211		16	16	16	16			34			90	2																								0	0
347	1	4	1	2	1	1	2	7	46		211		18	13	13	13			35			90	2																								0	0	1
348	1	4	1	2	1	1	2	5	36		211		16	12.5	12	13			33			90	2																								0	0	1
349	1	4	1	2	1	1	2	8	54		220		14	12	12	12			35			90	2																								0	0	1
350	1	4	1	2	1	1	2	3	30		211		15	14	15	13			35			90	2																								0	0	1
351	1	4	1	2	1	1	2	3	28		220		16	16	16	16			34			90	2																								0	0	1
352	1	4	1	2	1	1	2	2	22		211		15	18	18	18			35			90	2																								0	0	1
353	1	4	1	2	1	1	2	2	21		211		14	17	18	16			35			90	2																								0	0	1
354	1	4	1	2	1	1	2	5	39		220		14	16	16				35			90	2																								0	0	1
355	1	4	1	2	1	1	2	2	21		220		13	12.5	13	12			29			90	2																								0	0	1
356	1	4	1	2	1	1	2	2	21		211		15	12.5	12	13			34			90	2																								0	0	1
357	1	4	1	2	1	1	2	2	22		272		13	12	12	12			31			81	2																								0	0	1
358	1	4	1	2	1	1	2	9	58		211		16	14	16	12			35			90	2																								0	0	1
359	1	4	1	2	1	1	2	6	45		211		12	14	16	12			33			83	2																								0	0	1
360	1	4	1	2	1	1	2	3	30		211		16	17.5	18	17			35			90	2																								0	0	1
361	1	4	1	2	1	1	2	4	34		220		14	16	16	16			34			90	2																								0	0	1
362	1	4	1	2	1	1	2	7	48		220		16	12	12	12			35			90	2																								0	0	1
363	1	4	1	2	1	1	2	3	29		211		16	18	20	16			33			90	2																								0	0	1
364	1	4	1	2	1	1	2	6	43		211		12	16	16	16			31			70	2																								0	0	1
365	1	4	1	2	1	1	2	2	22		211		16	15	14	16			35			90	2																								0	0	1
366	1	4	1	2	1	1	2	9	58		211		18	12	12	12			30			90	2																								0	0	1
367	1	4	1	2	1	1	2	3	29		211		14	15	16	14			32			80	2																								0	0	1
368	1	4	1	2	1	1	2	8	52		220		13	12	12	12			32			91	2																								0	0	1
369	1	4	1	2	1	1	2	3	30		211		18	12	12	12			35			90	2																								0	0	1
370	1	4	1	2	1	1	2	10	62		220		12	12		12			33			79	2																								0	0	1
371	1	4	1	2	1	1	2	8	51		220		12	12	12	12			34			75	2																								0	0	1
372	1	4	1	2	1	1	2	3	30		220		16	16	16	16			35			70	2																								0	0	1
373	1	4	1	2	1	1	2	6	41		220		12	12	12	12			35			80	2																								0	0	1
374	1	4	1	2	1	1	2	3	26		211		16	18	18	18			33			80	2																								0	0	1
375	1	4	1	2	1	1	2	2	22		215		16	15	12	18			35			91	2																								0	0	1
376	1	4	1	2	1	1	2	2	22		211		16	16	16	16			34			75	2																								0	0	1
377	1	4	1	2	1	1	2	3	27		211		15	13	12	14			33			90	2																								0	0	1
378	1	4	1	2	1	1	2	2	24		216		16	12		12			35			90	2																								0	0	1
379	1	4	1	2	1	1	2	3	28		211		12	15	18	12			35			90	2																								0	0	1
380	1	4	1	2	1	1	2	4	35		211		16	16	16	16			35			80	2																								0	0	1
381	1	4	1	2	1	1	2	5	36		211		18	14	14	14			35			78	2																								0	0	1
382	1	4	1	2	1	1	2	4	33		220		16	14	12	16			34			70	2																								0	0	1
383	1	4	1	2	1	1	2	3	27		290		16	18	20	16			34			89	2																								0	0	1
384	1	4	1	2	1	1	2	2	24		211		17	15	16	14			35			90	2																								0	0	1
385	1	4	1	2	1	1	2	2	23		212		16	17	18	16			33			95	2																								0	0	1
386	1	4	1	2	1	1	2	2	24		211		18	18	20	16			33			81	2																								0	0	1
387	1	4	1	2	1	1	2	6	42		220		16	14	14	14			35			80	2																								0	0	1
388	1	4	1	2	1	1	2	7	50		212		14	14	16	12			34			91	2																								0	0	1
389	1	4	1	2	1	1	2	2	24		250		16	12		12			34			85	2																								0	0	1
390	1	4	1	2	1	1	2	3	29		211		12	12	12	12			35			83	2																								0	0	1
391	1	4	1	2	1	1	2	2	22		220		15	16	18	14			34			91	2																								0	0	1
392	1	4	1	2	1	1	2	1	20		214		14	18	18	18			34			85	2																								0	0	1
393	1	4	1	2	1	1	2	3	29		213		16	12	12	12			34			85	2																								0	0	1
394	1	4	1	2	1	1	2	1	19		210		13	18	20	16			32			81	2																								0	0	1
395	1	4	1	2	1	1	2	8	54		220		16	7.5	7	8			34			84	2																								0	0	1
396	1	4	1	2	1	1	2	3	27		220		14	12	12	12			34			84	2																								0	0	1
397	1	4	1	2	1	1	2	1	18		211		12	16	16	16			35			87	2																								0	0	1
398	1	4	1	2	1	1	2	9	57		220		20	12	12	12			34			67	2																								0	0	1
399	1	4	1	2	1	1	2	2	22		250		16	17	20	14			33			78	2																								0	0	1
400	1	4	1	2	1	1	2	2	23		281		17	17	16	18			34			95	2																								0	0	1
401	1	4	1	2	1	1	2	6	44		220		16	20		20			34			85	2																								0	0	1
402	1	4	1	2	1	1	2	6	43		220		13	14.5	13	16			35			90	2																								0	0	1
403	1	4	1	2	1	1	2	3	28		210		18	16	18	14			35			80	2																								0	0	1
404	1	4	1	2	1	1	2	1	20		250		14	19	20	18			34			81	2																								0	0	1
405	1	4	1	2	1	1	2	6	44		210		20	17	16	18			35			70	2																								0	0	1
406	1	4	1	2	1	1	2	4	31		220		12	15	14	16			27			80	2																								0	0	1
407	1	4	1	2	1	1	2	4	32		270		16	12	12	12			32			90	2																								0	0	1
408	1	4	1	2	1	1	2	5	37		220		12	12	12	12			32			71	2																								0	0	1
409	1	4	1	2	1	1	2	6	44		220		13	15	12	18			35			90	2																								0	0	1
410	1	4	1	2	1	1	2	5	40		220		16	15	18	12			33			68	2																								0	0	1
411	1	4	1	2	1	1	2	7	49		210		13	18	18	18			33			90	2																								0	0	1
412	1	5	1	2	1	1	2	2	24		211		17	20	20	20						89	2																								0	0	1
413	1	5	1	2	1	1	2	2	23		212		16	15	13	17						85	2																								0	0	1
414	1	5	1	2	1	1	2	8	51		210		14	12	12	12						71	2																								0	0	1
415	1	5	1	2	1	1	2	2	25		211		14	17	20	14						85	2																								0	0	1
416	1	5	1	2	1	1	2	6	41		220		16	4.5	5	4						90	2																								0	0	1
417	1	5	1	2	1	1	2	1	18		214		13	16	16	16						87	2																								0	0	1
418	1	5	1	2	1	1	2	9	57		211		12	15	16	14						70	2																								0	0	1
419	1	5	1	2	1	1	2	9	58		281		16	15	16	14						87	2																								0	0	1
420	1	5	1	2	1	1	2	10	61		213		16	13.5	15	12						96	2																								0	0	1
421	1	5	1	2	1	1	2	4	34		220		12	14	14	14			32			84	2																								0	0	1
422	1	5	1	2	1	1	2	2	23		271		13	13	14	12			35			86	2																								0	0	1
423	1	5	1	2	1	1	2	6	42		211		17	17	20	14			34			83	2																								0	0	1
424	1	5	1	2	1	1	2	6	41		211		12	18	20	16			34			84	2																								0	0	1
425	1	5	1	2	1	1	2	3	28		212		14	16	16	16			34			90	2																								0	0	1
426	1	5	1	2	1	1	2	3	30		210		16	12	12	12			34			89	2																								0	0	1
427	1	5	1	2	1	1	2	7	49		211		16	12	12	12						82	2																								0	0	1
428	1	5	1	2	1	1	2	9	59		211		16	15	16	14			35			78	2																								0	0	1
429	1	5	1	2	1	1	2	6	41		240		16	18	16	20			33			83	2																								0	0	1
430	1	5	1	2	1	1	2	2	23		216		16	14	12	16			35			83	2																								0	0	1
431	1	5	1	2	1	1	2	2	24		215		16	14	14	14			32			85	2																								0	0	1
432	1	5	1	2	1	1	2	2	21		213		14	16	16	16			35			80	2																								0	0	1
433	1	5	1	2	1	1	2	2	21		211		13	15.5	18	13			34			91	2																								0	0	1
434	1	5	1	2	1	1	2	5	36		212		14	16	16	16			35			86	2																								0	0	1
435	1	5	1	2	1	1	2	1	18		260		12	12	12	12			33			90	2																								0	0	1
436	1	5	1	2	1	1	2	2	22		213		16	13.5	14	13			34			87	2																								0	0	1
437	1	5	1	2	1	1	2	9	56		211		16	13	14	12			33			79	2																								0	0	1
438	1	5	1	2	1	1	2	3	30		216		13	12	12	12			35			84	2																								0	0	1
439	1	5	1	2	1	1	2	1	20		240		14	13	14	12			35			85	2																								0	0	1
440	1	5	1	2	1	1	2	5	38		240		14	9.5	3	16			31			85	2																								0	0	1
441	1	5	1	2	1	1	2	8	55		213		19	17	18	16			34			87	2																								0	0	1
442	1	5	1	2	1	1	2	1	19		211		13	16	16	16			31			89	2																								0	0	1
443	1	5	1	2	1	1	2	3	29		210		12	18	16	20			33			85	2																								0	0	1
444	1	5	1	2	1	1	2	2	21		211		14	13.5	12	15			34			87	2																								0	0	1
445	1	5	1	2	1	1	2	2	22		240		15	10.5	14	7			32			87	2																								0	0	1
446	1	5	1	2	1	1	2	10	62		210		12	12	12	12			33			71	2																								0	0	1
447	1	5	1	2	1	1	2	2	21		240		13	14	16	12			35			84	2																								0	0	1
448	1	5	1	2	1	1	2	2	21		220		14	14	16	12			30			90	2																								0	0	1
449	1	5	1	2	1	1	2	2	24		212		16	17.5	19	16			33			63	2																								0	0	1
450	1	5	1	2	1	1	2	8	51		210		20	18	20	16			33			63	2																								0	0	1
451	1	5	1	2	1	1	2	3	26		210		16	13	13	13			33			81	2																								0	0	1
452	1	5	1	2	1	1	2	4	31		213		18	17	18	16			35			84	2																								0	0	1
453	1	5	1	2	1	1	2	9	57		211		12	13.5	13	14			34			70	2																								0	0	1
454	1	5	1	2	1	1	2	6	42		213		14	12	12	12			35			85	2																								0	0	1
455	1	5	1	2	1	1	2	1	19		270		12	10	12	8			34			83	2																								0	0	1
456	1	5	1	2	1	1	2	2	22		213		16	16	14	18			35			87	2																								0	0	1
457	1	5	1	2	1	1	2	3	27		211		16	16.5	16	17			34			80	2																								0	0	1
458	1	5	1	2	1	1	2	9	59		210		16	13	12	14			35			58	2																								0	0	1
459	1	5	1	2	1	1	2	2	21		213		15	12.5	13	12			34			89	2																								0	0	1
460	1	5	1	2	1	1	2	10	63		211		18	18	18	18			34			90	2																								0	0	1
461	1	5	1	2	1	1	2	2	23		250		16	18	20	16			34			95	2																								0	0	1
462	1	5	1	2	1	1	2	3	27		214		18	18.5	18	19			34			86	2																								0	0	1
463	1	5	1	2	1	1	2	2	22		211		15	18	20	16			35			80	2																								0	0	1
464	1	5	1	2	1	1	2	2	21		210		15	16	18	14			35			88	2																								0	0	1
465	1	5	1	2	1	1	2	1	18		210		12	12	12	12			35			85	2																								0	0	1
466	1	5	1	2	1	1	2	5	40		211		14	13	12	14			34			87	2																								0	0	1
467	1	5	1	2	1	1	2	5	36		230		20	12	12	12			31			87	2																								0	0	1
468	1	5	1	2	1	1	2	3	29		211		20	19.5	19	20			35			70	2																								0	0	1
469	1	5	1	2	1	1	2	3	29		214		15	13	14	12			34			85	2																								0	0	1
470	1	5	1	2	1	1	2	5	36		210		16	11	6	16			34			80	2																								0	0	1
471	1	5	1	2	1	1	2	2	22		211		15	18	18	18			35			78	2																								0	0	1
472	1	5	1	2	1	1	2	7	46		213		11	12	12	12			31			64	2																								0	0	1
473	1	5	1	2	1	1	2	9	60		273		8	14.5	16	13			33			82	2																								0	0	1
474	1	5	1	2	1	1	2	10	62		220		17	5		5			31			87	2																								0	0	1
475	1	5	1	2	1	1	2	10	65		213		16	14	16	12			33			63	2																								0	0	1
476	1	5	1	2	1	1	2	8	54		211		16	12	12	12			32			63	2																								0	0	1
477	1	5	1	2	1	1	2	5	40		216		13	17	14	20			34			79	2																								0	0	1
478	1	5	1	2	1	1	2	9	57		211		20	6	6	6			34			90	2																								0	0	1
479	1	5	1	2	1	1	2	8	53		273		6	5	4	6			33			63	2																								0	0	1
480	1	5	1	2	1	1	2	10	63		211		16	15	14	16			34			88	2																								0	0	1
481	1	5	1	2	1	1	2	7	47		213		20	15	18	12			32			86	2																								0	0	1
482	1	5	1	2	1	1	2	10	64		213		12	12	16	8			33			78	2																								0	0	1
483	1	5	1	2	1	1	2	7	50		220		12	12	12	12			31			81	2																								0	0	1
484	1	5	1	2	1	1	2	6	42		250		20	15	14	16			34			80	2																								0	0	1
485	1	5	1	2	1	1	2	9	59		270		16	13		13			35			83	2																								0	0	1
486	1	5	1	2	1	1	2	6	42		220		14	12	12	12			35			87	2																								0	0	1
487	1	5	1	2	1	1	2	5	40		220		16	20	20	20			30			85	2																								0	0	1
488	1	5	1	2	1	1	2	8	51		213		15	18	20	16			35			78	2																								0	0	1
489	1	5	1	2	1	1	2	9	56		212		14	12	12	12			34			80	2																								0	0	1
490	1	5	1	2	1	1	2	10	63		220		16	10.5	12	9			33			80	2																								0	0	1
491	1	5	1	2	1	1	2	7	46		211		11	12		12			32			79	2																								0	0	1
492	1	5	1	2	1	1	2	8	52		214		12	11.5	11	12			35			73	2																								0	0	1
493	1	5	1	2	1	1	2	6	42		220		13	15	12	18			34			77	2																								0	0	1
494	1	5	1	2	1	1	2	1	18		220		12	11.5	12	11			34			83	2																								0	0	1
495	1	5	1	2	1	1	2	9	59		220		16	15	16	14			33			70	2																								0	0	1
496	1	5	1	2	1	1	2	1	18		211		11	15	16	14			35			82	2																								0	0	1
497	1	5	1	2	1	1	2	2	22		240		12	12	13	11			35			78	2																								0	0	1
498	1	5	1	2	1	1	2	10	61		211		17	13	14	12			32			85	2																								0	0	1
499	1	5	1	2	1	1	2	2	21		211		12	17	14	20			31			78	2																								0	0	1
500	1	5	1	2	1	1	2	6	45		210		16	15	14	16			33			80	2																								0	0	1
501	1	5	1	2	1	1	2	7	48		220		15	12	8	16			33			78	2																								0	0	1
502	1	5	1	2	1	1	2	7	48		210		16	16	16	16			34			80	2																								0	0	1
503	1	5	1	2	1	1	2	10	64		220		15	13	12	14			33			78	2																								0	0	1
504	1	5	1	2	1	1	2	3	29		230		16	12.5	14	11			35			79	2																								0	0	1
505	1	5	1	2	1	1	2	5	37		273		18	13	14	12			35			78	2																								0	0	1
506	1	5	1	2	1	1	2	2	24		213		14	12	12	12			31			75	2																								0	0	1
507	1	5	1	2	1	1	2	5	38		210		18	19	18	20			34			63	2																								0	0	1
508	1	5	1	2	1	1	2	9	57		220		12	9.5	9	10			32			67	2																								0	0	1
509	1	5	1	2	1	1	2	7	47		211		13	13	12	14			34			87	2																								0	0	1
510	1	5	1	2	1	1	2	2	22		210		11	15	14	16			34			71	2																								0	0	1
511	1	5	1	2	1	1	2	6	44		211		13	12	12	12			33			67	2																								0	0	1
512	1	5	1	2	1	1	2	9	60		273		14	12	12	12			35			70																									0	0	1
513	1	5	1	2	1	1	2	8	51		210		18	18	18	18			34			75	2																								0	0	1
514	1	5	1	2	1	1	2	1	18		210		12	14	12	16			35			88	2																								0	0	1
515	1	5	1	2	1	1	2	8	53		210		13	11	11	11			34			78	2																								0	0	1
516	1	5	1	2	1	1	2	7	46		211		15	19.5	20	19			34			70	2																								0	0	1
517	1	5	1	2	1	1	2	10	63		210		17	17	14	20			33			86	2																								0	0	1
518	1	5	1	2	1	1	2	7	46		220		12	14	12	16			32			78	2																								0	0	1
519	1	5	1	2	1	1	2	6	43		220		18	18		18			28			85	2																								0	0	1
520	1	5	1	2	1	1	2	8	52		220		12	12	12	12			29			78																									0	0	1
521	1	5	1	2	1	1	2	7	48		240		14	14	12	16			33			78	2																								0	0	1
522	1	5	1	2	1	1	2	6	43		250		13	12	10	14			34			78	2																								0	0	1
523	1	1	1	2	2	1	2	8	54		210		16	13	14	12			35			90	2																								0	0	1
524	1	1	1	2	2	1	2	8	55		211		12	4.5	3	6			34			90	2																								0	0	1
525	1	1	1	2	2	1	2	7	46		210		17	17	18	16			34			78	2																								0	0	1
526	1	1	1	2	2	1	2	9	59		213		14	14.5	19	10			35			96	2																								0	0	1
527	1	1	1	2	2	1	2	7	50		273		11	6	6	6			31			80	2																								0	0	1
528	1	1	1	2	2	1	2	9	56		210		14	15	16	14			33			80	2																								0	0	1
529	1	1	1	2	2	1	2	9	56		210		16	12	12	12			34			95	2																								0	0	1
530	1	1	1	2	2	1	2	8	51		220		14	14	14	14			33			73	2																								0	0	1
531	1	1	1	2	2	1	2	7	50		220		14	16	16	16			32			95	2																								0	0	1
532	1	1	1	2	2	1	2	9	58		210		18	12	12	12			34			90	2																								0	0	1
533	1	1	1	2	2	1	2	8	53		260		12	12	12	12			35			97	2																								0	0	1
534	1	1	1	2	2	1	2	10	62		260		14	10.5	9	12			30			95	2																								0	0	1
535	1	1	1	2	2	1	2	7	50		210		16	15	14	16			34			90	2																								0	0	1
536	1	1	1	2	2	1	2	6	43		220		15	13	14	12			33			73	2																								0	0	1
537	1	1	1	2	2	1	2	10	65		210		12	10	10	10			33			90	2																								0	0	1
538	1	1	1	2	2	1	2	9	56		240		17	11	16	6			33			93	2																								0	0	1
539	1	1	1	2	2	1	2	8	55		213		13	12.5	12	13			34			90	2																								0	0	1
540	1	1	1	2	2	1	2	6	45		210		14	15.5	19	12			34			90	2																								0	0	1
541	1	1	1	2	2	1	2	2	23		210		15	17	18	16			34			90	2																								0	0	1
542	1	1	1	2	2	1	2	3	27		210		14	15	14	16			33			90	2																								0	0	1
543	1	1	1	2	2	1	2	8	51		210		15	16	16	16			33			90	2																								0	0	1
544	1	1	1	2	2	1	2	2	22		273		15	12	12	12			32			88	2																								0	0	1
545	1	1	1	2	2	1	2	7	48		210		16	14	16	12			32			96	2																								0	0	1
546	1	1	1	2	2	1	2	9	60		214		19	9	10	8			35			95	2																								0	0	1
547	1	1	1	2	2	1	2	5	38		220		12	12	12	12			33			87	2																								0	0	1
548	1	1	1	2	2	1	2	2	25		260		13	14	12	16			32			97	2																								0	0	1
549	1	1	1	2	2	1	2	4	33		273		12	10		10						97	2																								0	0	1
550	1	1	1	2	2	1	2	7	50		281		16	15	18	12			34			88	2																								0	0	1
551	1	1	1	2	2	1	2	3	26		250		19	16	16	16			34			99	2																								0	0	1
552	1	1	1	2	2	1	2	6	43		210		16	12	12	12			33			99	2																								0	0	1
553	1	1	1	2	2	1	2	3	29		210		16	17	18	16			33			95	2																								0	0	1
554	1	1	1	2	2	1	2	2	21		210		16	12	12	12			32			98	2																								0	0	1
555	1	1	1	2	2	1	2	2	23		240		17	16	14	18			35			98	2																								0	0	1
556	1	1	1	2	2	1	2	9	60		210		12	12	12	12			35			98	2																								0	0	1
557	1	1	1	2	2	1	2	1	18		210		13	12.5	12	13			29			90	2																								0	0	1
558	1	1	1	2	2	1	2	1	18		210		13	16	16	16			34			98	2																								0	0	1
559	1	1	1	2	2	1	2	5	36		220		15	15	16	14			34			84	2																								0	0	1
560	1	1	1	2	2	1	2	5	37		250		18	12	12	12			34			99	2																								0	0	1
561	1	1	1	2	2	1	2	4	31		271		14	12.5	13	12			33			99	2																								0	0	1
562	1	1	1	2	2	1	2	6	43		210		16	14	14	14			34			97	2																								0	0	1
563	1	1	1	2	2	1	2	2	22		240		16	19.5	20	19			34			97	2																								0	0	1
564	1	1	1	2	2	1	2	2	25		220		15	19	20	18			33			88	2																								0	0	1
565	1	1	1	2	2	1	2	8	52		240		16	15	16	14			33			90	2																								0	0	1
566	1	1	1	2	2	1	2	6	42		220		11	14	14	14			32			78	2																								0	0	1
567	1	1	1	2	2	1	2	3	27		230		14	17	16	18			34			98	2																								0	0	1
568	1	1	1	2	2	1	2	1	20		250		13	16	16	16			34			98	2																								0	0	1
569	1	1	1	2	2	1	2	4	31		240		19	16	16	16			34			99	2																								0	0	1
570	1	1	1	2	2	1	2	3	26		212		16	14	16	12			32			98	2																								0	0	1
571	1	1	1	2	2	1	2	2	25		230		16	18	18	18			33			92	2																								0	0	1
572	1	1	1	2	2	1	2	2	21		270		14	12	12	12			33			96	2																								0	0	1
573	1	1	1	2	2	1	2	5	37		220		15	14	16	12			34			90	2																								0	0	1
574	1	1	1	2	2	1	2	4	33		240		18	12	12	12			35			96	2																								0	0	1
575	1	1	1	2	2	1	2	4	34		210		16	13	14	12			35			96	2																								0	0	1
576	1	1	1	2	2	1	2	4	32		210		12	14	12	16			32			93	2																								0	0	1
577	1	1	1	2	2	1	2	7	50		210		20	16.5	16	17			34			80	2																								0	0	1
578	1	1	1	2	2	1	2	8	55		210		16	14	16	12			34			95	2																								0	0	1
579	1	1	1	2	2	1	2	7	50		220		12	14		14			33			58	2																								0	0	1
580	1	1	1	2	2	1	2	3	26		273		13	12	12	12			34			95	2																								0	0	1
581	1	1	1	2	2	1	2	9	56		271		16	12	12	12			34			96	2																								0	0	1
582	1	1	1	2	2	1	2	10	63		210		16	13	14	12			33			95	2																								0	0	1
583	1	1	1	2	2	1	2	7	50		210		14	12	12	12			35			94	2																								0	0	1
584	1	1	1	2	2	1	2	3	30		273		14	12	12	12			34			95	2																								0	0	1
585	1	1	1	2	2	1	2	8	53		210		12	12	12	12			35			90	2																								0	0	1
586	1	1	1	2	2	1	2	3	28		210		16	12.5	12	13			34			94	2																								0	0	1
587	1	1	1	2	2	1	2	3	27		290		14	16	16	16			33			95	2																								0	0	1
588	1	1	1	2	2	1	2	3	26		210		16	19	20	18			35			79	2																								0	0	1
589	1	1	1	2	2	1	2	3	27		270		16	12.5	13	12			35			73	2																								0	0	1
590	1	1	1	2	2	1	2	7	46		210		16	15	15	15			35			99	2																								0	0	1
591	1	1	1	2	2	1	2	4	31		210		16	18	16	20			35			75	2																								0	0	1
592	1	1	1	2	2	1	2	8	53		240		16	8.5	12	5			35			95	2																								0	0	1
593	1	1	1	2	2	1	2	4	33		220		12	12	12	12			33			95	2																								0	0	1
594	1	1	1	2	2	1	2	7	47		210		13	14	16	12			35			63	2																								0	0	1
595	1	1	1	2	2	1	2	5	37		210		18	15	15	15			35			95	2																								0	0	1
596	1	1	1	2	2	1	2	9	58		210		14	11.5	12	11			34			95	2																								0	0	1
597	1	1	1	2	2	1	2	7	49		240		16	14	14	14			33			98	2																								0	0	1
598	1	1	1	2	2	1	2	8	54		210		16	12	12	12			35			98	2																								0	0	1
599	1	1	1	2	2	1	2	2	24		240		17	15	16	14			35			88	2																								0	0	1
600	1	1	1	2	2	1	2	2	25		210		13	15	16	14			30			88	2																								0	0	1
601	1	1	1	2	2	1	2	10	62		210		16	12.5	13	12			35			83	2																								0	0	1
602	1	1	1	2	2	1	2	7	49		210		15	14.5	16	13			34			86	2																								0	0	1
603	1	1	1	2	2	1	2	8	54		210		16	14	16	12			35			82	2																								0	0	1
604	1	1	1	2	2	1	2	5	36		220		13	16		16			30			88	2																								0	0	1
605	1	1	1	2	2	1	2	4	32		240		16	15	16	14			34			90	2																								0	0	1
606	1	1	1	2	2	1	2	3	28		270		16	12	12	12			34			88	2																								0	0	1
607	1	1	1	2	2	1	2	6	43		210		12	13	14	12			31			90	2																								0	0	1
608	1	1	1	2	2	1	2	3	26		270		12	13	12	14			30			72	2																								0	0	1
609	1	1	1	2	2	1	2	3	27		240		13	12.5	12	13			35			87	2																								0	0	1
610	1	1	1	2	2	1	2	6	45		270		18	16	20	12			33			90	2																								0	0	1
611	1	1	1	2	2	1	2	2	25		250		20	18	20	16			35			87	2																								0	0	1
612	1	1	1	2	2	1	2	4	35		210		14	14	14	14			35			90	2																								0	0	1
613	1	1	1	2	2	1	2	4	31		220		12	10.5	12	9			29			77	2																								0	0	1
614	1	1	1	2	2	1	2	3	28		273		12	1.5	0	3			34			70	2																								0	0	1
615	1	1	1	2	2	1	2	5	36		220		12	12	12	12			35			87	2																								0	0	1
616	1	1	1	2	2	1	2	3	29		240		16	18	20	16			34			90	2																								0	0	1
617	1	1	1	2	2	1	2	2	25		220		12	12	12	12			27			89	2																								0	0	1
618	1	1	1	2	2	1	2	3	30		210		16	15	14	16			35			91	2																								0	0	1
619	1	1	1	2	2	1	2	5	36		220		11	12	12				31			88	2																								0	0	1
620	1	1	1	2	2	1	2	3	26		210		16	19	20	18			34			95	2																								0	0	1
621	1	1	1	2	2	1	2	3	30		250		18	18	18	18			35			92	2																								0	0	1
622	1	1	1	2	2	1	2	10	63		210		18	11	10	12			35			90	2																								0	0	1
623	1	1	1	2	2	1	2	4	33		250		15	6	6	6			35			89	2																								0	0	1
624	1	1	1	2	2	1	2	2	25		240		16	16	16	16			32			72	2																								0	0	1
625	1	1	1	2	2	1	2	8	51		210		14	9	6	12			35			87	2																								0	0	1
626	1	1	1	2	2	1	2	6	43		270		14	12	12	12			33			88	2																								0	0	1
627	1	1	1	2	2	1	2	9	57		210		18	15	12	18			34			89	2																								0	0	1
628	1	1	1	2	2	1	2	3	29		270		15	12	12	12			33			88	2																								0	0	1
629	1	1	1	2	2	1	2	7	49		260		16	8.5	12	5			34			89	2																								0	0	1
630	1	1	1	2	2	1	2	7	48		210		12	14	16	12			34			89	2																								0	0	1
631	1	1	1	2	2	1	2	6	44		210		12	16	16				34			90	2																								0	0	1
632	1	1	1	2	2	1	2	7	50		210		14	12	12	12			35			96	2																								0	0	1
633	1	1	1	2	2	1	2	9	58		210		18	11	10	12			35			79	2																								0	0	1
634	1	1	1	2	2	1	2	8	54		210		18	18	18	18			33			92	2																								0	0	1
635	1	1	1	2	2	1	2	4	31		210		14	18	18	18			35			98	2																								0	0	1
636	1	1	1	2	2	1	2	3	26		270		14	14		14			34			84	2																								0	0	1
637	1	1	1	2	2	1	2	10	62		210		18	7.5	3	12			33			88	2																								0	0	1
638	1	1	1	2	2	1	2	4	32		210		18	16	20	12			35			82	2																								0	0	1
639	1	1	1	2	2	1	2	8	54		210		15	16	16	16			35			95	2																								0	0	1
640	1	1	1	2	2	1	2	10	62		210		16	16	16	16			33			97	2																								0	0	1
641	1	1	1	2	2	1	2	9	59		210		13	17	16	18			32			93	2																								0	0	1
642	1	1	1	2	2	1	2	3	30		210		16	16	16	16			31			98	2																								0	0	1
643	1	1	1	2	2	1	2	3	26		270		16	11	12	10			35			98	2																								0	0	1
644	1	1	1	2	2	1	2	5	37		270		12	16	16	16			34			78	2																								0	0	1
645	1	1	1	2	2	1	2	5	39		270		17	16	16	16			35			93	2																								0	0	1
646	1	1	1	2	2	1	2	7	48		210		15	13	12	14			32			96	2																								0	0	1
647	1	1	1	2	2	1	2	8	55		210		15	14	12	16			35			95	2																								0	0	1
648	1	1	1	2	2	1	2	7	49		260		16	14	16	12			35			90	2																								0	0	1
649	1	1	1	2	2	1	2	9	58		260		12	9	9	9			34			95	2																								0	0	1
650	1	2	1	2	2	1	2	7	46		210		16	14	12	16						85	2																								0	0	1
651	1	2	1	2	2	1	2	6	43		210		16	14	16	12						88	2																								0	0	1
652	1	2	1	2	2	1	2	9	60		214		16	13	10	16						85	2																								0	0	1
653	1	2	1	2	2	1	2	5	40		210		14	10.5	12	9						86	2																								0	0	1
654	1	2	1	2	2	1	2	6	43		211		16	10	8	12						95	2																								0	0	1
655	1	2	1	2	2	1	2	8	51		240		15	12	12	12						90	2																								0	0	1
656	1	2	1	2	2	1	2	5	36		210		16	12.5	12	13						80	2																								0	0	1
657	1	2	1	2	2	1	2	4	35		240		16	11.5	12	11			35			78	2																								0	0	1
658	1	2	1	2	2	1	2	7	48		216		13	13	10	16			34			75	2																								0	0	1
659	1	2	1	2	2	1	2	5	36		271		16	15		15			30			87	2																								0	0	1
660	1	2	1	2	2	1	2	9	56		210		16	15	18	12			34			78	2																								0	0	1
661	1	2	1	2	2	1	2	5	40		220		16	14	14	14			35			89	2																								0	0	1
662	1	2	1	2	2	1	2	4	35		250		16	16	20	12			34			97	2																								0	0	1
663	1	2	1	2	2	1	2	7	49		210		14	20	20	20			30			88	2																								0	0	1
664	1	2	1	2	2	1	2	6	44		220		16	19	18	20			34			85	2																								0	0	1
665	1	2	1	2	2	1	2	8	54		220		16	12	12	12			33			80	2																								0	0	1
666	1	2	1	2	2	1	2	3	30		220		13	14.5	13	16			35			88	2																								0	0	1
667	1	2	1	2	2	1	2	5	40		271		12						33			87	2																								0	0	1
668	1	2	1	2	2	1	2	8	51		220		14	12	12	12			31			95	2																								0	0	1
669	1	2	1	2	2	1	2	4	35		210		16	18	18	18						90	2																								0	0	1
670	1	2	1	2	2	1	2	7	49		210		16	12	12	12						84	2																								0	0	1
671	1	2	1	2	2	1	2	8	53		210		14	15	16	14						80	2																								0	0	1
672	1	2	1	2	2	1	2	7	49		271		16	12	12	12			35			88	2																								0	0	1
673	1	2	1	2	2	1	2	9	56		220		14	12	12	12						90	2																								0	0	1
674	1	2	1	2	2	1	2	9	58		210		17	12.5	12	13						81	2																								0	0	1
675	1	2	1	2	2	1	2	7	48		220		16	16		16			33			71	2																								0	0	1
676	1	2	1	2	2	1	2	7	48		210		16	17	18	16						90	2																								0	0	1
677	1	2	1	2	2	1	2	7	46		210		16	16	18	14						85	2																								0	0	1
678	1	2	1	2	2	1	2	6	41		214		16	11	12	10			34			82	2																								0	0	1
679	1	2	1	2	2	1	2	8	51		210		19	16	16	16			34			65	2																								0	0	1
680	1	2	1	2	2	1	2	7	49		210		16	16	18	14			35			91	2																								0	0	1
681	1	2	1	2	2	1	2	6	43		220		15	14	12	16			34			79	2																								0	0	1
682	1	2	1	2	2	1	2	9	59		210		15	13	11	15			34			87	2																								0	0	1
683	1	2	1	2	2	1	2	9	56		220		14	8.5	6	11			33			70	2																								0	0	1
684	1	2	1	2	2	1	2	8	55		220		16	12	12	12						80	2																								0	0	1
685	1	2	1	2	2	1	2	7	48		220		14	12.5	13	12			32			85	2																								0	0	1
686	1	2	1	2	2	1	2	7	50		271		14	5	6	4			35			91	2																								0	0	1
687	1	2	1	2	2	1	2	6	45		215		15	16	16	16			35			80	2																								0	0	1
688	1	2	1	2	2	1	2	5	39		270		13	13	12	14			32			69	2																								0	0	1
689	1	2	1	2	2	1	2	5	38		210		17	16	16	16			35			86	2																								0	0	1
690	1	2	1	2	2	1	2	7	48		271		14	12	12	12			30			80	2																								0	0	1
691	1	2	1	2	2	1	2	8	53		220		14	14.5	16	13			35			89	2																								0	0	1
692	1	2	1	2	2	1	2	7	47		210		14	14	16	12			35			75	2																								0	0	1
693	1	2	1	2	2	1	2	8	52		273		10	10.5	15	6			33			70	2																								0	0	1
694	1	2	1	2	2	1	2	8	51		210		18	16	16	16						87	2																								0	0
695	1	2	1	2	2	1	2	7	48		220		14	12	12	12						88	2																								0	0	1
696	1	2	1	2	2	1	2	6	41		210		16	14	14	14			35			80	2																								0	0	1
697	1	2	1	2	2	1	2	8	53		273		14	13.5	14	13			31			81	2																								0	0	1
698	1	2	1	2	2	1	2	7	49		260		12	12.5	12	13			31			88	2																								0	0	1
699	1	2	1	2	2	1	2	6	42		220		13	14		14			33			88	2																								0	0	1
700	1	2	1	2	2	1	2	7	47		220		12	12	12	12			31			90	2																								0	0	1
701	1	2	1	2	2	1	2	5	36		220		13	14		14						90	2																								0	0	1
702	1	2	1	2	2	1	2	8	53		220		18	17	16	18			35			90	2																								0	0	1
703	1	2	1	2	2	1	2	8	51		210		14	16	16	16			33			85	2																								0	0	1
704	1	2	1	2	2	1	2	7	47		220		15	14.5	15	14			33			95	2																								0	0	1
705	1	2	1	2	2	1	2	7	46		271		14	12	12	12						87	2																								0	0	1
706	1	2	1	2	2	1	2	7	47		210		12	13.5	9	18			35			80	2																								0	0	1
707	1	2	1	2	2	1	2	8	55		220		12	12	12	12			33			60	2																								0	0	1
708	1	2	1	2	2	1	2	6	43		210		16	14.5	17	12						90	2																								0	0	1
709	1	2	1	2	2	1	2	8	52		271		13	10	8	12			30			77	2																								0	0	1
710	1	2	1	2	2	1	2	8	52		220		16	13	14	12			33			80	2																								0	0	1
711	1	2	1	2	2	1	2	9	60		250		16	18	18	18			31			79	2																								0	0	1
712	1	2	1	2	2	1	2	4	35		210		14	12		12			33			70	2																								0	0	1
713	1	2	1	2	2	1	2	9	60		213		12	13	14	12			31			60	2																								0	0	1
714	1	2	1	2	2	1	2	4	32		210		18	12	12	12			34			75	2																								0	0	1
715	1	2	1	2	2	1	2	9	58		210		16	15	16	14			34			85	2																								0	0	1
716	1	2	1	2	2	1	2	9	59		210		12	12	12	12			33			70	2																								0	0	1
717	1	2	1	2	2	1	2	9	58		210		16	13	10	16			34			71	2																								0	0	1
718	1	2	1	2	2	1	2	8	52		271		15	14	16	12			34			71	2																								0	0	1
719	1	2	1	2	2	1	2	5	40		271		16	4.5	6	3			32			80	2																								0	0	1
720	1	2	1	2	2	1	2	6	45		220		12						32			88	2																								0	0	1
721	1	2	1	2	2	1	2	8	51		220		16	12		12			34			80	2																								0	0	1
722	1	2	1	2	2	1	2	10	61		210		16	13	14	12			34			72	2																								0	0	1
723	1	2	1	2	2	1	2	10	61		220		16	13	13	13			33			88	2																								0	0	1
724	1	2	1	2	2	1	2	9	58		250		16	19.5	19	20			34			88	2																								0	0	1
725	1	2	1	2	2	1	2	8	55		210		18	12	12	12						70	2																								0	0	1
726	1	2	1	2	2	1	2	8	51		220		14	17	18	16			31			75	2																								0	0	1
727	1	2	1	2	2	1	2	3	29		210		16	14	14	14			34			68	2																								0	0	1
728	1	2	1	2	2	1	2	6	41		210		16	13.5	14	13			34			86	2																								0	0	1
729	1	2	1	2	2	1	2	4	35		220		16	13	14	12			34			90	2																								0	0	1
730	1	2	1	2	2	1	2	5	38		220		16	18		18			34			85	2																								0	0	1
731	1	2	1	2	2	1	2	4	31		210		16	12	12	12			35			80	2																								0	0	1
732	1	2	1	2	2	1	2	3	26		210		16	14	14	14			34			90	2																								0	0	1
733	1	2	1	2	2	1	2	6	42		220		15	14	14	14			34			77	2																								0	0	1
734	1	2	1	2	2	1	2	5	36		240		16	14	16	12			33			82	2																								0	0	1
735	1	2	1	2	2	1	2	9	59		210		14	14		14			35			45	2																								0	0	1
736	1	3	1	2	2	1	2	8	51		250		19	12	12	12			35			93	2																								0	0	1
737	1	3	1	2	2	1	2	3	29		214		17	16	16	16			34			95	2																								0	0	1
738	1	3	1	2	2	1	2	9	57		220		16	11.5	11	12			32			94	2																								0	0	1
739	1	3	1	2	2	1	2	2	25		214		18	18.5	19	18			33			93	2																								0	0	1
740	1	3	1	2	2	1	2	1	20		270		14	17	16	18			35			95	2																								0	0	1
741	1	3	1	2	2	1	2	3	29		271		16	12	12	12			33			93	2																								0	0	1
742	1	3	1	2	2	1	2	9	59		220		20	18	18	18			34			90	2																								0	0	1
743	1	3	1	2	2	1	2	2	23		210		14	15.5	11	20			35			87	2																								0	0	1
744	1	3	1	2	2	1	2	4	31		240		20						35			96	2																								0	0	1
745	1	3	1	2	2	1	2	9	56		210		14	9	12	6			35			93	2																								0	0	1
746	1	3	1	2	2	1	2	2	25		210		16	16	16	16			35			99	2																								0	0	1
747	1	3	1	2	2	1	2	3	29		210		20	20	20	20			35			99	2																								0	0	1
748	1	3	1	2	2	1	2	3	28		220		12						35			98	2																								0	0	1
749	1	3	1	2	2	1	2	3	26		271		19	16	12	20			34			96	2																								0	0	1
750	1	3	1	2	2	1	2	10	64		212		16	14	16	12			35			93	2																								0	0	1
751	1	3	1	2	2	1	2	2	23		210		16	12	12	12			35			98	2																								0	0	1
752	1	3	1	2	2	1	2	6	43		210		19	16	16	16			35			94	2																								0	0	1
753	1	3	1	2	2	1	2	2	22		273		17	16	18	14			35			97	2																								0	0	1
754	1	3	1	2	2	1	2	2	24		214		16	16	16	16			35			92	2																								0	0	1
755	1	3	1	2	2	1	2	2	25		214		20						30			90	2																								0	0	1
756	1	3	1	2	2	1	2	7	50		213		20	4	4	4			35			96	2																								0	0	1
757	1	3	1	2	2	1	2	2	22		214		16	20	20	20			34			89	2																								0	0	1
758	1	3	1	2	2	1	2	4	34		230		14	12	12	12			33			90	2																								0	0	1
759	1	3	1	2	2	1	2	3	28		240		17	20	20	20			35			97	2																								0	0	1
760	1	3	1	2	2	1	2	3	30		240		20	8	7	9			33			90	2																								0	0	1
761	1	3	1	2	2	1	2	2	24		220		13						35			95	2																								0	0	1
762	1	3	1	2	2	1	2	2	23		240		16	12	12	12			35			96	2																								0	0	1
763	1	3	1	2	2	1	2	5	40		213		13	12	12	12			33			90	2																								0	0	1
764	1	3	1	2	2	1	2	4	35		271		17	12	12	12			35			90	2																								0	0	1
765	1	3	1	2	2	1	2	1	19		213		13	14	16	12			35			95	2																								0	0	1
766	1	3	1	2	2	1	2	2	22		214		20	20	20	20			33			95	2																								0	0	1
767	1	3	1	2	2	1	2	2	22		215		15						35			97	2																								0	0	1
768	1	3	1	2	2	1	2	8	52		250		20	20	20	20			35			93	2																								0	0	1
769	1	3	1	2	2	1	2	2	21		240		15	10	12	8			34			95	2																								0	0	1
770	1	3	1	2	2	1	2	5	40		230		12	12	12	12			35			80	2																								0	0	1
771	1	3	1	2	2	1	2	2	25		213		18	14	16	12			35			95	2																								0	0	1
772	1	3	1	2	2	1	2	2	22		215		17	16	16	16			34			90	2																								0	0	1
773	1	3	1	2	2	1	2	3	28		220		16	16	16	16			35			90	2																								0	0	1
774	1	3	1	2	2	1	2	2	23		240		16	19	19	19			34			90	2																								0	0	1
775	1	3	1	2	2	1	2	7	49		230		14	14	14	14			35			91	2																								0	0	1
776	1	3	1	2	2	1	2	2	23		220		12						31			92	2																								0	0	1
777	1	3	1	2	2	1	2	7	48		270		14	16		16			35			95	2																								0	0	1
778	1	3	1	2	2	1	2	2	24		214		17	16.5	20	13			35			96	2																								0	0	1
779	1	3	1	2	2	1	2	4	31		271		16	11	10	12			29			89	2																								0	0	1
780	1	3	1	2	2	1	2	3	29		213		16	16	16	16			34			92	2																								0	0	1
781	1	3	1	2	2	1	2	6	43		230		14	13	14	12			33			97	2																								0	0	1
782	1	3	1	2	2	1	2	5	37		240		20	16.5	17	16			35			96	2																								0	0	1
783	1	3	1	2	2	1	2	4	32		230		16	15	18	12			34			98	2																								0	0	1
784	1	3	1	2	2	1	2	5	39		216		17	16		16			35			91	2																								0	0	1
785	1	3	1	2	2	1	2	2	22		260		14	14	12	16			35			91	2																								0	0	1
786	1	3	1	2	2	1	2	7	47		230		12	12	12	12			33			90	2																								0	0	1
787	1	3	1	2	2	1	2	8	51		213		16	14	16	12			34			97	2																								0	0	1
788	1	3	1	2	2	1	2	1	18		214		12	10	10	10			35			90	2																								0	0	1
789	1	3	1	2	2	1	2	8	52		212		16	18	20	16			32			91	2																								0	0	1
790	1	3	1	2	2	1	2	9	60		270		13	12	12	12			33			90	2																								0	0	1
791	1	3	1	2	2	1	2	9	56		220		12	10.5	10	11			34			91	2																								0	0	1
792	1	3	1	2	2	1	2	4	32		270		13	14	12	16			34			95	2																								0	0	1
793	1	3	1	2	2	1	2	8	54		213		13	15	16	14			35			95	2																								0	0	1
794	1	3	1	2	2	1	2	5	40		230		16	14	12	16			35			95	2																								0	0	1
795	1	3	1	2	2	1	2	4	31		211		17	16	16	16			32			95	2																								0	0	1
796	1	3	1	2	2	1	2	3	30		211		15	13.5	15	12			35			95	2																								0	0	1
797	1	3	1	2	2	1	2	2	25		211		16	16	14	18			35			94	2																								0	0	1
798	1	3	1	2	2	1	2	4	34		211		18	12	12	12			35			90	2																								0	0	1
799	1	3	1	2	2	1	2	3	27		214		16	13.5	12	15			34			99	2																								0	0	1
800	1	3	1	2	2	1	2	5	38		230		16	11	8	14			35			88	2																								0	0	1
801	1	3	1	2	2	1	2	4	33		270		14	10.5	13	8			35			90	2																								0	0	1
802	1	3	1	2	2	1	2	6	42		230		12	12	12	12			34			90	2																								0	0	1
803	1	3	1	2	2	1	2	3	28		216		18	15	16	14			35			98	2																								0	0	1
804	1	3	1	2	2	1	2	6	45		220		14	15	12	18			33			88	2																								0	0	1
805	1	3	1	2	2	1	2	2	24		214		17	13	13	13			35			97	2																								0	0	1
806	1	3	1	2	2	1	2	5	38		220		18	14	14	14			35			85	2																								0	0	1
807	1	3	1	2	2	1	2	8	52		214		18	15	18	12			31			97	2																								0	0	1
808	1	3	1	2	2	1	2	4	33		220		16	17	14	20			34			88	2																								0	0	1
809	1	3	1	2	2	1	2	3	30		250		19	18	18	18			34			90	2																								0	0	1
810	1	3	1	2	2	1	2	3	29		240		18	17.5	19	16			34			80	2																								0	0	1
811	1	3	1	2	2	1	2	3	26		220		16	16	16	16			30			97	2																								0	0	1
812	1	3	1	2	2	1	2	3	26		250		20	16	16	16			33			96	2																								0	0	1
813	1	3	1	2	2	1	2	3	30		271		14						35			85	2																								0	0	1
814	1	3	1	2	2	1	2	4	34		220		18	18		18			34			95	2																								0	0	1
815	1	3	1	2	2	1	2	1	20		271		14	13	12	14			34			78	2																								0	0	1
816	1	3	1	2	2	1	2	6	42		220		18	15	12	18			35			90	2																								0	0	1
817	1	3	1	2	2	1	2	2	22		210		17	16	16	16			35			97	2																								0	0	1
818	1	3	1	2	2	1	2	7	50		250		16	11	14	8			35			95	2																								0	0	1
819	1	3	1	2	2	1	2	2	24		210		15	15	12	18			35			96	2																								0	0	1
820	1	3	1	2	2	1	2	2	23		210		17	16	14	18			35			85	2																								0	0	1
821	1	3	1	2	2	1	2	2	23		281		16	19	20	18			34			97	2																								0	0	1
822	1	3	1	2	2	1	2	3	27		220		16	16	16	16			34			98	2																								0	0	1
823	1	3	1	2	2	1	2	2	23		271		15	14		14			32			88	2																								0	0	1
824	1	3	1	2	2	1	2	7	50		211		13	12.5	12	13			33			85	2																								0	0	1
825	1	3	1	2	2	1	2	5	36		220		18	19	20	18			35			95	2																								0	0	1
826	1	3	1	2	2	1	2	4	33		220		16	14	16	12			34			78	2																								0	0	1
827	1	3	1	2	2	1	2	4	31		220		16	13	12	14			35			88	2																								0	0	1
828	1	3	1	2	2	1	2	2	23		250		16	16	18	14			35			95	2																								0	0	1
829	1	3	1	2	2	1	2	5	37		230		12	15	16	14			32			90	2																								0	0	1
830	1	3	1	2	2	1	2	1	20		220		12	14	12	16			35			89	2																								0	0	1
831	1	3	1	2	2	1	2	9	58		220		15	12	12	12			31			85	2																								0	0	1
832	1	3	1	2	2	1	2	2	21		250		14	12	12	12			32			85	2																								0	0	1
833	1	3	1	2	2	1	2	6	41		220		16	7	7	7			31			88	2																								0	0	1
834	1	3	1	2	2	1	2	1	19		271		12	14	12	16			34			85	2																								0	0	1
835	1	3	1	2	2	1	2	3	26		220		16	13	12	14			32			96	2																								0	0	1
836	1	3	1	2	2	1	2	7	50		260		14	12	12	12			32			78	2																								0	0	1
837	1	3	1	2	2	1	2	10	65		214		18	16	16	16			32			95	2																								0	0	1
838	1	3	1	2	2	1	2	1	18		240		12	15	14	16			35			95	2																								0	0	1
839	1	3	1	2	2	1	2	7	46		210		17	16	16	16			29			82	2																								0	0	1
840	1	3	1	2	2	1	2	6	44		210		18	14	16	12			33			95	2																								0	0	1
841	1	3	1	2	2	1	2	10	61		281		13	12		12			34			85	2																								0	0	1
842	1	3	1	2	2	1	2	8	53		213		16	14	16	12			35			90	2																								0	0	1
843	1	4	1	2	2	1	2	3	28		220		12	12	12	12			30			90	2																								0	0	1
844	1	4	1	2	2	1	2	2	24		220		16	14	15	13			35			90	2																								0	0	1
845	1	4	1	2	2	1	2	7	48		220		14	13	13	13			28			90	2																								0	0	1
846	1	4	1	2	2	1	2	3	27		211		16	16	16	16			35			81	2																								0	0	1
847	1	4	1	2	2	1	2	2	22		211		16	17	14	20			35			90	2																								0	0	1
848	1	4	1	2	2	1	2	2	24		250		18	17.5	18	17			35			90	2																								0	0	1
849	1	4	1	2	2	1	2	2	24		211		16	19	20	18			35			90	2																								0	0	1
850	1	4	1	2	2	1	2	2	25		211		16	13	12	14			30			90	2																								0	0	1
851	1	4	1	2	2	1	2	1	18		211		13	14	12	16			35			90	2																								0	0	1
852	1	4	1	2	2	1	2	3	27		240		18	19	18	20			35			90	2																								0	0	1
853	1	4	1	2	2	1	2	7	50		271		12	10	12	8			30			90	2																								0	0	1
854	1	4	1	2	2	1	2	9	57		220		12	10	12	8			26			90	2																								0	0	1
855	1	4	1	2	2	1	2	3	26		273		20	16	18	14			34			90	2																								0	0	1
856	1	4	1	2	2	1	2	5	39		220		13	12	12	12			33			90	2																								0	0	1
857	1	4	1	2	2	1	2	10	63		220		14	15	12	18			31			90	2																								0	0	1
858	1	4	1	2	2	1	2	2	22		211		15	16.5	14	19			34			90	2																								0	0	1
859	1	4	1	2	2	1	2	5	40		220		14	12.5	12	13			33			90	2																								0	0	1
860	1	4	1	2	2	1	2	5	39		212		19	15	18	12			30			90	2																								0	0	1
861	1	4	1	2	2	1	2	10	61		220		12	13	12	14			28			90	2																								0	0	1
862	1	4	1	2	2	1	2	9	60		220		15	10	12	8			31			80	2																								0	0	1
863	1	4	1	2	2	1	2	1	20		211		14	17	16	18			34			90	2																								0	0	1
864	1	4	1	2	2	1	2	6	42		220		13	12	12	12			35			90	2																								0	0	1
865	1	4	1	2	2	1	2	2	21		220		10	12	12	12			31			90	2																								0	0	1
866	1	4	1	2	2	1	2	10	65		213		14	10	10	10			30			92	2																								0	0	1
867	1	4	1	2	2	1	2	3	27		220		14	12	12	12			29			80	2																								0	0	1
868	1	4	1	2	2	1	2	2	23		220		15	10	10	10			34			90	2																								0	0	1
869	1	4	1	2	2	1	2	7	46		211		12	12		12			31			90	2																								0	0	1
870	1	4	1	2	2	1	2	2	22		211		16	17	18	16			33			90	2																								0	0	1
871	1	4	1	2	2	1	2	3	26		211		14	11.5	12	11			35			90	2																								0	0	1
872	1	4	1	2	2	1	2	9	60		211		12	8.5	6	11			33			90	2																								0	0	1
873	1	4	1	2	2	1	2	3	30		211		18	17	18	16			35			90	2																								0	0	1
874	1	4	1	2	2	1	2	2	23		220		18	12	12	12			35			90	2																								0	0	1
875	1	4	1	2	2	1	2	3	28		211		16	15	18	12			35			90	2																								0	0	1
876	1	4	1	2	2	1	2	2	24		211		18	16	16	16			35			90	2																								0	0	1
877	1	4	1	2	2	1	2	3	30		271		18	14	14	14			35			90	2																								0	0	1
878	1	4	1	2	2	1	2	3	26		220		18	18	20	16			35			90	2																								0	0	1
879	1	4	1	2	2	1	2	8	54		211		18	16	16	16			35			90	2																								0	0	1
880	1	4	1	2	2	1	2	2	22		211		15	18	20	16			35			90	2																								0	0	1
881	1	4	1	2	2	1	2	5	40		211		18	16	18	14			35			90	2																								0	0	1
882	1	4	1	2	2	1	2	3	30		211		16	18	20	16			35			90	2																								0	0	1
883	1	4	1	2	2	1	2	3	29		216		20	16	16	16			33			90	2																								0	0	1
884	1	4	1	2	2	1	2	2	21		220		14	12.5	13	12			35			88	2																								0	0	1
885	1	4	1	2	2	1	2	7	47		220		15	11	6	16			32			90	2																								0	0	1
886	1	4	1	2	2	1	2	3	27		211		17	13		13			31			77	2																								0	0	1
887	1	4	1	2	2	1	2	2	24		211		16	12	12	12			34			90	2																								0	0	1
888	1	4	1	2	2	1	2	2	21		211		12	15.5	16	15			33			81	2																								0	0	1
889	1	4	1	2	2	1	2	7	47		211		12	13	14	12			35			90	2																								0	0	1
890	1	4	1	2	2	1	2	7	46		220		14	10	8	12			32			90	2																								0	0	1
891	1	4	1	2	2	1	2	3	26		271		17	12.5	13	12			35			90	2																								0	0	1
892	1	4	1	2	2	1	2	2	22		211		15	14	16	12			34			90	2																								0	0	1
893	1	4	1	2	2	1	2	2	25		211		12	14	14	14			35			90	2																								0	0	1
894	1	4	1	2	2	1	2	1	20		220		12	11.5	12	11			34			90	2																								0	0	1
895	1	4	1	2	2	1	2	3	29		211		20	10	7	13			35			90	2																								0	0	1
896	1	4	1	2	2	1	2	3	28		211		16	14.5	13	16			34			80	2																								0	0	1
897	1	4	1	2	2	1	2	8	53		220		12	12	12	12			35			67	2																								0	0	1
898	1	4	1	2	2	1	2	7	50		220		13	12	12	12			32			90	2																								0	0	1
899	1	4	1	2	2	1	2	4	31		211		16	16	16	16			35			90	2																								0	0	1
900	1	4	1	2	2	1	2	2	23		220		12	16	16	16			35			95	2																								0	0	1
901	1	4	1	2	2	1	2	3	30		211		20	18	18	18			35			95	2																								0	0	1
902	1	4	1	2	2	1	2	2	23		290		16	18	18	18			33			90	2																								0	0	1
903	1	4	1	2	2	1	2	9	60		220		12	14	12	16			34			81	2																								0	0	1
904	1	4	1	2	2	1	2	3	28		211		18	12	12	12			33			90	2																								0	0	1
905	1	4	1	2	2	1	2	2	22		211		16	14	14	14			34			95	2																								0	0	1
906	1	4	1	2	2	1	2	2	24		214		16	14	16	12			35			90	2																								0	0	1
907	1	4	1	2	2	1	2	3	27		220		16	9		9			35			80	2																								0	0	1
908	1	4	1	2	2	1	2	9	58		216		12	8	6	10			33			87	2																								0	0	1
909	1	4	1	2	2	1	2	2	22		211		16	16	20	12			34			95	2																								0	0	1
910	1	4	1	2	2	1	2	5	40		220		16	16	16	16			34			90	2																								0	0	1
911	1	4	1	2	2	1	2	6	42		211		16	18	16	20			34			85	2																								0	0	1
912	1	4	1	2	2	1	2	2	21		211		14	18	20	16			34			91	2																								0	0	1
913	1	4	1	2	2	1	2	2	21		271		15	17.5	20	15			34			90	2																								0	0	1
914	1	4	1	2	2	1	2	4	31		220		12	12	12	12			25			90	2																								0	0	1
915	1	4	1	2	2	1	2	2	25		212		16	20	20	20			34			95	2																								0	0	1
916	1	4	1	2	2	1	2	1	19		250		13	19	20	18			33			80	2																								0	0	1
917	1	4	1	2	2	1	2	3	29		220		14	12	12	12			34			91	2																								0	0	1
918	1	4	1	2	2	1	2	3	27		271		18	13.5	14	13			33			90	2																								0	0	1
919	1	4	1	2	2	1	2	2	22		220		11	12	12	12			27			81	2																								0	0	1
920	1	4	1	2	2	1	2	2	21		250		15	17	18	16			35			98	2																								0	0	1
921	1	4	1	2	2	1	2	2	23		211		12	16	16	16			35			91	2																								0	0	1
922	1	4	1	2	2	1	2	2	22		210		15	19	20	18			35			80	2																								0	0	1
923	1	4	1	2	2	1	2	2	25		250		17	17	18	16			34			91	2																								0	0	1
924	1	4	1	2	2	1	2	3	26		210		16	18	18	18			35			70	2																								0	0	1
925	1	4	1	2	2	1	2	1	20		250		14	19	20	18			35			90	2																								0	0	1
926	1	4	1	2	2	1	2	1	18		211		11	17	16	18			33			91	2																								0	0	1
927	1	4	1	2	2	1	2	2	23		211		16	16	16	16			35			95	2																								0	0	1
928	1	4	1	2	2	1	2	4	31		210		18	19	20	18			35			85	2																								0	0	1
929	1	4	1	2	2	1	2	2	22		211		16	12	12	12			33			93	2																								0	0	1
930	1	4	1	2	2	1	2	1	18		220		12	14	12	16			34			91	2																								0	0	1
931	1	4	1	2	2	1	2	2	21		210		15	13	12	14			35			91	2																								0	0	1
932	1	4	1	2	2	1	2	1	20		213		13	13	14	12			34			91	2																								0	0	1
933	1	4	1	2	2	1	2	2	25		210		16	16	16	16			32			81	2																								0	0	1
934	1	4	1	2	2	1	2	3	26		210		16	17	18	16			35			91	2																								0	0	1
935	1	4	1	2	2	1	2	9	56		220		16	12	9	15			35			91	2																								0	0	1
936	1	4	1	2	2	1	2	2	21		250		16	18	18	18			35			90	2																								0	0	1
937	1	4	1	2	2	1	2	2	24		210		17	12	12	12			35			92	2																								0	0	1
938	1	4	1	2	2	1	2	2	24		250		16	18	20	16			34			95	2																								0	0	1
939	1	4	1	2	2	1	2	2	24		220		13	11.5	11	12			29			70	2																								0	0	1
940	1	4	1	2	2	1	2	3	30		211		18	18	18	18			34			85	2																								0	0	1
941	1	4	1	2	2	1	2	3	28		220		16	15	14	16			30			85	2																								0	0	1
942	1	4	1	2	2	1	2	2	22		210		16	15	12	18			33			90	2																								0	0	1
943	1	4	1	2	2	1	2	4	31		220		16	12	12	12			35			90	2																								0	0	1
944	1	4	1	2	2	1	2	3	26		220		12	16	16	16			34			75	2																								0	0	1
945	1	4	1	2	2	1	2	2	24		210		18	15	14	16			35			95	2																								0	0	1
946	1	4	1	2	2	1	2	4	32		220		16	18	20	16			35			91	2																								0	0	1
947	1	4	1	2	2	1	2	2	21		240		15	18	20	16			35			93	2																								0	0	1
948	1	4	1	2	2	1	2	3	28		272		12	10	13	7			33			81	2																								0	0	1
949	1	4	1	2	2	1	2	3	27		210		20	14.5	13	16			35			93	2																								0	0	1
950	1	4	1	2	2	1	2	8	52		271		13	12	12	12			32			80	2																								0	0	1
951	1	4	1	2	2	1	2	6	43		210		18	16	16	16			33			95	2																								0	0	1
952	1	4	1	2	2	1	2	7	47		220		12	9		9			33			85	2																								0	0	1
953	1	5	1	2	2	1	2	8	55		212		16	11	8	14						85	2																								0	0	1
954	1	5	1	2	2	1	2	1	19		211		14	12	12	12						87	2																								0	0	1
955	1	5	1	2	2	1	2	2	22		240		16	16	14	18						85	2																								0	0	1
956	1	5	1	2	2	1	2	1	19		240		14	13.5	14	13						90	2																								0	0	1
957	1	5	1	2	2	1	2	7	48		214		12	12.5	13	12						85	2																								0	0	1
958	1	5	1	2	2	1	2	2	24		280		16	17	16	18						82	2																								0	0	1
959	1	5	1	2	2	1	2	8	54		250		18	12	12	12						88	2																								0	0	1
960	1	5	1	2	2	1	2	2	24		240		16	16	14	18						87	2																								0	0	1
961	1	5	1	2	2	1	2	6	41		211		18	19	18	20						85	2																								0	0	1
962	1	5	1	2	2	1	2	7	46		212		14	12	12	12						78	2																								0	0	1
963	1	5	1	2	2	1	2	9	60		211		17	12	12	12						80	2																								0	0	1
964	1	5	1	2	2	1	2	2	22		213		16	19	20	18						92	2																								0	0	1
965	1	5	1	2	2	1	2	2	24		215		16	14	14	14						85	2																								0	0	1
966	1	5	1	2	2	1	2	5	36		211		14	10	10	10						82	2																								0	0	1
967	1	5	1	2	2	1	2	4	32		210		14	18	18	18						86	2																								0	0	1
968	1	5	1	2	2	1	2	1	20		216		13	12	12	12						90	2																								0	0	1
969	1	5	1	2	2	1	2	5	36		213		18	14	16	12						87	2																								0	0	1
970	1	5	1	2	2	1	2	10	61		212		20	14.5	13	16						81	2																								0	0	1
971	1	5	1	2	2	1	2	2	22		211		16	17	16	18			35			87	2																								0	0	1
972	1	5	1	2	2	1	2	2	25		210		16	13	12	14			34			86	2																								0	0	1
973	1	5	1	2	2	1	2	2	21		213		14	15	12	18			34			90	2																								0	0	1
974	1	5	1	2	2	1	2	2	22		211		15	12	12	12			35			87	2																								0	0	1
975	1	5	1	2	2	1	2	6	43		211		16	16	18	14			35			87	2																								0	0	1
976	1	5	1	2	2	1	2	7	48		211		16	11	12	10			35			84	2																								0	0	1
977	1	5	1	2	2	1	2	3	28		240		16	14	16	12			35			86	2																								0	0	1
978	1	5	1	2	2	1	2	7	49		250		16	7	7	7			32			80	2																								0	0	1
979	1	5	1	2	2	1	2	2	21		214		15	13.5	13	14			35			87	2																								0	0	1
980	1	5	1	2	2	1	2	2	24		240		16	6	6	6			33			87	2																								0	0	1
981	1	5	1	2	2	1	2	3	26		213		14	15	14	16			34			86	2																								0	0	1
982	1	5	1	2	2	1	2	4	34		220		16	15	16	14			33			84	2																								0	0	1
983	1	5	1	2	2	1	2	9	56		281		16	12.5	12	13			32			92	2																								0	0	1
984	1	5	1	2	2	1	2	2	25		214		16	14	12	16			32			84	2																								0	0	1
985	1	5	1	2	2	1	2	3	30		214		16	17	16	18			35			86	2																								0	0	1
986	1	5	1	2	2	1	2	2	22		240		16	10	8	12			35			90	2																								0	0	1
987	1	5	1	2	2	1	2	2	21		211		14	16.5	17	16			33			87	2																								0	0	1
988	1	5	1	2	2	1	2	10	61		210		20	16	12	20			34			85	2																								0	0	1
989	1	5	1	2	2	1	2	9	57		214		16	12	12	12			34			86	2																								0	0	1
990	1	5	1	2	2	1	2	2	25		270		20	20	20	20			34			94	2																								0	0	1
991	1	5	1	2	2	1	2	7	46		210		18	14.5	13	16			32			88	2																								0	0	1
992	1	5	1	2	2	1	2	8	54		212		14	12	12	12			32			79	2																								0	0	1
993	1	5	1	2	2	1	2	7	50		216		16	12	12	12			33			80	2																								0	0	1
994	1	5	1	2	2	1	2	9	60		212		16	11	11	11			35			88	2																								0	0	1
995	1	5	1	2	2	1	2	8	51		211		17	15	16	14			33			94	2																								0	0	1
996	1	5	1	2	2	1	2	2	22		213		16	18	20	16			35			87	2																								0	0	1
997	1	5	1	2	2	1	2	4	33		210		16	15	12	18			35			82	2																								0	0	1
998	1	5	1	2	2	1	2	2	24		211		16	17	18	16			35			83	2																								0	0	1
999	1	5	1	2	2	1	2	4	35		270		16	12	12	12			28			86	2																								0	0	1
1000	1	5	1	2	2	1	2	7	46		213		20	12	12	12			34			87	2																								0	0	1
1001	1	5	1	2	2	1	2	6	43		240		20	3.5	5	2			34			87	2																								0	0	1
1002	1	5	1	2	2	1	2	3	27		213		19	16	16	16			35			80	2																								0	0	1
1003	1	5	1	2	2	1	2	2	25		213		16	16	16	16			35			88	2																								0	0	1
1004	1	5	1	2	2	1	2	4	31		210		13	13.5	14	13			34			85	2																								0	0	1
1005	1	5	1	2	2	1	2	4	35		215		18	13	10	16			35			86	2																								0	0	1
1006	1	5	1	2	2	1	2	1	19		211		13	15	16	14			35			82	2																								0	0	1
1007	1	5	1	2	2	1	2	6	44		240		13	12	16	8			33			82	2																								0	0	1
1008	1	5	1	2	2	1	2	1	20		211		12	13.5	15	12			32			75	2																								0	0	1
1009	1	5	1	2	2	1	2	4	34		213		16	15.5	16	15			34			86	2																								0	0	1
1010	1	5	1	2	2	1	2	2	22		211		14	18	18	18			31			86	2																								0	0	1
1011	1	5	1	2	2	1	2	4	34		212		20	15	16	14			35			88	2																								0	0	1
1012	1	5	1	2	2	1	2	2	22		213		16	20	20	20			35			89	2																								0	0	1
1013	1	5	1	2	2	1	2	1	19		240		13	17	18	16			35			90	2																								0	0	1
1014	1	5	1	2	2	1	2	1	19		213		13	16	16	16			35			89	2																								0	0	1
1015	1	5	1	2	2	1	2	3	30		215		16	14	14	14			32			87	2																								0	0	1
1016	1	5	1	2	2	1	2	1	18		215		12	17	18	16			34			86	2																								0	0	1
1017	1	5	1	2	2	1	2	2	21		260		14	10.5	9	12			34			86	2																								0	0	1
1018	1	5	1	2	2	1	2	3	28		211		20	18	16	20			35			86	2																								0	0	1
1019	1	5	1	2	2	1	2	4	33		213		9	14	14	14			33			67	2																								0	0	1
1020	1	5	1	2	2	1	2	2	23		211		14	17	16	18			35			82	2																								0	0	1
1021	1	5	1	2	2	1	2	10	61		216		14	12.5	14	11			35			70	2																								0	0	1
1022	1	5	1	2	2	1	2	3	27		212		16	16.5	16	17			32			87	2																								0	0	1
1023	1	5	1	2	2	1	2	3	29		211		18	18	18	18			34			78	2																								0	0	1
1024	1	5	1	2	2	1	2	10	65		213		18	16	14	18			35			95	2																								0	0	1
1025	1	5	1	2	2	1	2	3	29		281		16	17.5	16	19			35			86	2																								0	0	1
1026	1	5	1	2	2	1	2	10	65		213		14						33			62	2																								0	0	1
1027	1	5	1	2	2	1	2	2	23		212		12	12	12	12			35			90	2																								0	0	1
1028	1	5	1	2	2	1	2	3	27		211		16	13.5	14	13			35			83	2																								0	0	1
1029	1	5	1	2	2	1	2	7	49		213		19	12.5	13	12			34			75	2																								0	0	1
1030	1	5	1	2	2	1	2	3	29		211		16	12	12	12			33			79	2																								0	0	1
1031	1	5	1	2	2	1	2	5	39		220		12	20		20			32			59	2																								0	0	1
1032	1	5	1	2	2	1	2	3	30		220		14	11	8	14			35			78	2																								0	0	1
1033	1	5	1	2	2	1	2	3	27		213		18	16	16	16			34			83	2																								0	0	1
1034	1	5	1	2	2	1	2	2	24		210		18	15	14	16			31			83	2																								0	0	1
1035	1	5	1	2	2	1	2	5	39		250		16	11.5	14	9			35			90	2																								0	0	1
1036	1	5	1	2	2	1	2	6	43		272		13	7	9	5			32			82	2																								0	0	1
1037	1	5	1	2	2	1	2	8	53		211		14	16	16	16			34			63	2																								0	0	1
1038	1	5	1	2	2	1	2	4	31		212		20	16	20	12			35			86	2																								0	0	1
1039	1	5	1	2	2	1	2	2	22		240		16	17	16	18			31			80	2																								0	0	1
1040	1	5	1	2	2	1	2	6	42		211		13	14	16	12			33			78	2																								0	0	1
1041	1	5	1	2	2	1	2	2	22		240		14	19.5	20	19			35			80	2																								0	0	1
1042	1	5	1	2	2	1	2	9	59		213		18	20	20	20			34			78	2																								0	0	1
1043	1	5	1	2	2	1	2	8	53		211		12	15	16	14			33			77	2																								0	0	1
1044	1	5	1	2	2	1	2	2	23		214		16	16	16	16			35			83	2																								0	0	1
1045	1	5	1	2	2	1	2	4	34		271		13	16	16	16			32			80	2																								0	0	1
1046	1	5	1	2	2	1	2	4	31		216		16	15	18	12			35			80	2																								0	0	1
1047	1	5	1	2	2	1	2	2	23		211		16	17	16	18			35			80	2																								0	0	1
1048	1	5	1	2	2	1	2	6	42		220		14	15	16	14			34			75	2																								0	0	1
1049	1	5	1	2	2	1	2	3	30		270		16	17	18	16			35			80	2																								0	0	1
1050	1	5	1	2	2	1	2	10	63		213		16	10	8	12			35			90	2																								0	0	1
1051	1	5	1	2	2	1	2	9	56		210		18	14	12	16			32			80	2																								0	0	1
1052	1	5	1	2	2	1	2	2	24		210		16	15	16	14			34			90	2																								0	0	1
1053	1	5	1	2	2	1	2	10	64		216		14	11	8	14			33			86	2																								0	0	1
1054	1	5	1	2	2	1	2	2	23		212		16	18	18	18			35			90	2																								0	0	1
1055	1	5	1	2	2	1	2	6	44		210		18	17	18	16			32			88	2																								0	0	1
1056	1	5	1	2	2	1	2	1	18		210		12	18	18	18			34			90	2																								0	0	1
1057	1	5	1	2	2	1	2	1	18		250		12	17	16	18			34			85	2																								0	0	1
1058	1	5	1	2	2	1	2	9	59		211		14	16	16	16			34			78	2																								0	0	1
1059	1	5	1	2	2	1	2	5	36		213		16	14.5	14	15			35			88	2																								0	0	1
1060	1	5	1	2	2	1	2	2	24		213		16	15	18	12			34			85	2																								0	0
1061	1	5	1	2	2	1	2	6	44		213		14	15	16	14			34			80	2																								0	0	1
1062	1	5	1	2	2	1	2	6	44		273		12	12.5	16	9			33			84	2																								0	0	1
1063	1	1	2	2	1	2	1	6	43		212		11	12	12	12			34		20	36	2																								1	0
1064	1	1	2	2	1	2	1	7	50		210		10	16		16			35		16	40	2																								1	1
1065	1	1	2	2	1	2	1	6	43		220		13	12		12			33		22	43	2																								1	0
1066	1	1	2	2	1	2	1	8	54		211		15	4	4	4			29		33	39	2																								1	0
1067	1	1	2	2	1	2	1	8	52		210		12	16	16	16			32		30	38	2																								1	0
1068	1	1	2	2	1	2	1	8	51		211		9	12	12	12			26		22	41	2																								2	0
1069	1	1	2	2	1	2	1	8	51		220		11	12	12	12			26		24	42	2																								1	0
1070	1	1	2	2	1	2	1	8	53		220		12	8	8	8			32		33	43	1	8																							1	0
1071	1	1	2	2	1	2	1	7	46		210		6	9	12	6			30		14	43	2																								1	0
1072	1	1	2	2	1	2	1	3	30		220		14	16	16	16			35		17	35	2																								0	0	1
1073	1	1	2	2	1	2	1	4	32		210		7	16	16	16			33		18	43	2																								1	0
1074	1	1	2	2	1	2	1	4	33		211		12	12	12	12			32		18	47	2																								1	1
1075	1	1	2	2	1	2	1	2	25		220		10	12	12	12			32		18	46	2																								1	0
1076	1	1	2	2	1	2	1	4	33		220		10	12		12			35		22	37	2																								1	0
1077	1	1	2	2	1	2	1	8	52		210		12	13.5	15	12			31		16	43	2																								3	1
1078	1	1	2	2	1	2	1	8	53		210		12	14	12	16			35		19	47	2																								1	0
1079	1	1	2	2	1	2	1	5	38		250		12	15	18	12			26		19	38	2																								1	0
1080	1	1	2	2	1	2	1	9	56		270		11	15.5	19	12			32		20	38	2																								1	1
1081	1	1	2	2	1	2	1	9	57		272		11	10.5	12	9			27		25	44	2																								3	0
1082	1	1	2	2	1	2	1	2	23		220		13	12.5	12	13			34		18	43	2																								1	0
1083	1	1	2	2	1	2	1	8	51		210		12	13	14	12			26		18	31	1	8																							1	1
1084	1	1	2	2	1	2	1	10	61		250		16	16	16	16			33		29	43	2																								1	0
1085	1	1	2	2	1	2	1	4	35		210		14	16	18	14			34		23	60	2																								1	1
1086	1	1	2	2	1	2	1	8	55		210		14	15	16	14			35		23	43	2																								3	0
1087	1	1	2	2	1	2	1	8	55		210		13	12	12	12			33		23	40	2																								1	1
1088	1	1	2	2	1	2	1	8	51		210		10	12	12	12			35		15	39	2																								1	0
1089	1	1	2	2	1	2	1	7	47		270		9	10.5	9	12			31		16	42	2																								2	0
1090	1	1	2	2	1	2	1	8	54		210		16	16	16	16			34		32	34	2																								1	0
1091	1	1	2	2	1	2	1	3	28		210		12	14	12	16			35		21	43	2																								1	0
1092	1	1	2	2	1	2	1	5	40		210		10	12	12	12			33		18	40	2																								3	0
1093	1	1	2	2	1	2	1	5	37		270		11	11	11	11			30		18	38	2																								2	0
1094	1	1	2	2	1	2	1	5	40		260		12	12	12	12			34		29	47	2																								1	0
1095	1	1	2	2	1	2	1	9	59		210		13	19	20	18			35		19	40	2																								1	1
1096	1	1	2	2	1	2	1	7	46		273		11	12	12	12			27		16	34	2																								1	0
1097	1	1	2	2	1	2	1	9	56		210		12	10	8	12			33		36	42	2																								2	0
1098	1	1	2	2	1	2	1	8	55		211		14	16	16	16			35		20	47	2																								1	0
1099	1	1	2	2	1	2	1	10	62		210		13	16	20	12			35		19	34	2																								1	0
1100	1	1	2	2	1	2	1	4	31		210		12	12	12	12			33		18	38	2																								1	0
1101	1	1	2	2	1	2	1	8	52		211		13	12	12	12			27		30	42	2																								3	0
1102	1	1	2	2	1	2	1	10	61		272		12						32		20	38	1	8																							3	0
1103	1	1	2	2	1	2	1	9	57		210		12	9.5	12	7			29		18	43	1	2																							1	0
1104	1	1	2	2	1	2	1	9	58		210		12	12	12	12			29		17	42	2																								1	1
1105	1	1	2	2	1	2	1	8	53		250		12	12	12	12			35		30	47	2																								3	0
1106	1	1	2	2	1	2	1	7	46		210		14	13.5	12	15			35		30	47	2																								1	0
1107	1	1	2	2	1	2	1	3	29		220		9	12	12	12			34		14	38	2																								1	0
1108	1	1	2	2	1	2	1	5	36		220		11	12.5	16	9			34		21	40	2																								1	0
1109	1	1	2	2	1	2	1	7	48		210		12	12	12	12			28		18	40	1	8																							3	0
1110	1	1	2	2	1	2	1	5	36		270		12	1.5	0	3			28		17	37	2																								1	0
1111	1	1	2	2	1	2	1	7	49		211		11	12	12	12			28		17	43	1	8																							3	1
1112	1	1	2	2	1	2	1	10	63		210		16	14	16	12			21		21	38	2																								1	0
1113	1	1	2	2	1	2	1	6	43		230		15	12	12	12			29		32	42	2																								0	0	1
1114	1	1	2	2	1	2	1	7	48		210		12	14	16	12			32		22	43	2																								1	1
1115	1	1	2	2	1	2	1	8	53		210		12						30		17	39	2																								1	0
1116	1	1	2	2	1	2	1	7	50		260		11	14	16	12			30		17	40	2																								3	1
1117	1	1	2	2	1	2	1	7	46		220		16	12	12	12			34		20	47	2																								1	0
1118	1	1	2	2	1	2	1	9	56		210		12	16	18	14			27		21	32	2																								3	0
1119	1	1	2	2	1	2	1	9	57		211		15	12	12	12			31		19	46	2																								1	0
1120	1	1	2	2	1	2	1	9	60		210		12	13	14	12			33		20	45	2																								1	0
1121	1	1	2	2	1	2	1	5	39		210		12	12	12				27		22	40	2																								1	0
1122	1	1	2	2	1	2	1	8	55		210		14	12	12	12			35		35	38	2																								3	0
1123	1	1	2	2	1	2	1	9	57		210		11	12	12	12			27		21	38	1	8																							3	1
1124	1	1	2	2	1	2	1	9	56		230		12	13	12	14			28		16	38	2																								3	1
1125	1	1	2	2	1	2	1	9	57		210		14						32		26	42	1	8																							1	0
1126	1	1	2	2	1	2	1	5	38		210		12	12	12	12			33		17	43	2																								1	0
1127	1	1	2	2	1	2	1	5	40		210		12	14	16	12			30		22	38	1	2																							1	1
1128	1	1	2	2	1	2	1	7	49		210		12						32		17	41	2																								3	1
1129	1	1	2	2	1	2	1	7	46		210		10	12	12	12			28		18	50	2																								1	1
1130	1	1	2	2	1	2	1	9	56		210		12	12	12	12			30		28	38	2																								3	1
1131	1	1	2	2	1	2	1	7	47		273		12	12	18	6			35		22	39	2																								1	1
1132	1	1	2	2	1	2	1	8	54		210		14	14	16	12			34		18	46	2																								1	0
1133	1	1	2	2	1	2	1	7	47		210		14	14	16	12			35		20	60	2																								1	1
1134	1	1	2	2	1	2	1	6	44		220		12	12	12	12			27		23	43	2																								0	0
1135	1	1	2	2	1	2	1	2	23		220		12	13	12	14			34		18	38	2																								1	0
1136	1	1	2	2	1	2	1	1	19		273		11	8		8			27		10	37	2																								1	0
1137	1	1	2	2	1	2	1	9	56		220		9	12		12			27		18	40	2																								0	0	1
1138	1	1	2	2	1	2	1	5	39		220		13	13	12	14			32		23	33	2																								0	0	1
1139	1	1	2	2	1	2	1	7	50		230		11	10	10	10			30		25	33	2																								1	0
1140	1	1	2	2	1	2	1	2	23		220		12	12	12				30		19	31	2																								0	0	1
1141	1	1	2	2	1	2	1	7	49		220		13	12	12	12			32		27	40	2																								1	0
1142	1	1	2	2	1	2	1	8	51		211		12	16	16	16			32		28	48	2																								0	0	1
1143	1	1	2	2	1	2	1	8	51		220		12	11.5	11	12			34		35	40	2																								0	0	1
1144	1	1	2	2	1	2	1	7	49		210		13	12	12				35		25	50	2																								1	0
1145	1	1	2	2	1	2	1	6	44		220		11	12	12	12			27		20	37	2																								1	0
1146	1	1	2	2	1	2	1	9	56		211		15	16	19	13			35		23	40	2																								0	0	1
1147	1	1	2	2	1	2	1	5	39		220		7	12	12	12			24		16	34	2																								1	0
1148	1	1	2	2	1	2	1	5	37		210		12	14	16	12			30		21	50	2																								1	0
1149	1	1	2	2	1	2	1	10	63		210		14	12.5	13	12			30		19	52	2																								1	0
1150	1	1	2	2	1	2	1	9	58		211		12	14	16	12			28		13	43	2																								1	0
1151	1	1	2	2	1	2	1	9	60		220		12	12	12	12			27		22	47	2																								1	0
1152	1	1	2	2	1	2	1	7	47		211		12	15	16	14			34		17	45	2																								1	0
1153	1	1	2	2	1	2	1	5	36		211		13	13	14	12			30		20	34	2																								1	0
1154	1	1	2	2	1	2	1	3	29		210		12	14	16	12			30		22	38	2																								3	0
1155	1	1	2	2	1	2	1	5	38		271		11	12		12			27		25	47	2																								1	0
1156	1	1	2	2	1	2	1	10	61		210		16	16	16	16			30		39	63	2																								1	0
1157	1	1	2	2	1	2	1	5	39		220		12	14	16	12			25		27	43	2																								1	0
1158	1	1	2	2	1	2	1	10	61		260		11						32		18	38	1	8																							1	0
1159	1	1	2	2	1	2	1	6	45		220		15	14	12	16			25		23	39	2																								1	0
1160	1	1	2	2	1	2	1	4	35		210		12	12	12	12			34		18	37	2																								1	0
1161	1	1	2	2	1	2	1	6	44		210		13	12	12	12			35		24	38	2																								1	0
1162	1	1	2	2	1	2	1	2	23		273		12	6	6	6			29		22	44	2																								1	0
1163	1	1	2	2	1	2	1	5	40		273		12	16	16	16			30		21	42	2																								1	0
1164	1	1	2	2	1	2	1	8	53		220		11	11	11	11			33		21	41	2																								2	0
1165	1	1	2	2	1	2	1	7	46		220		7	12		12			33		20	39	2																								1	0
1166	1	1	2	2	1	2	1	3	29		210		12	12	12	12			34		13	41	2																								1	0
1167	1	1	2	2	1	2	1	5	38		210		11	12	12	12			21		25	36	2																								1	1
1168	1	1	2	2	1	2	1	1	20		210		12	12	12	12			32		18	41	2																								3	0
1169	1	1	2	2	1	2	1	7	47		210		13	12.5	12	13			31		25	47	1	6																							1	0
1170	1	1	2	2	1	2	1	9	57		290		14	14	12	16			33		47	40	2																								1	0
1171	1	1	2	2	1	2	1	4	31		220		10	12	12	12			33		13	36	2																								1	0
1172	1	1	2	2	1	2	1	9	60		220		14	16.5	15	18			34		26	41	2																								1	0
1173	1	1	2	2	1	2	1	10	65		210		16	18	16	20			35		24	37	2																								1	0
1174	1	1	2	2	1	2	1	4	31		290		12						28		18	35	2																								1	0
1175	1	1	2	2	1	2	1	10	62		270		15	12	12	12			27		18	39	2																								1	1
1176	1	1	2	2	1	2	1	3	28		210		13	13	10	16			33		23	34	2																								3	0
1177	1	1	2	2	1	2	1	7	46		210		14	16	16	16			33		19	45	2																								3	0
1178	1	1	2	2	1	2	1	4	31		210		12	13	14	12			34		22	38	2																								1	0
1179	1	1	2	2	1	2	1	4	35		273		12	12	12	12			28		18	41	2																								1	0
1180	1	1	2	2	1	2	1	2	24		273		12	12		12			31		17	39	2																								1	0
1181	1	1	2	2	1	2	1	6	45		210		12	9	9	9			34		15	38	2																								1	0
1182	1	1	2	2	1	2	1	5	36		290		11	12	12	12			25		6	36	2																								3	0
1183	1	1	2	2	1	2	1	2	21		210		12	11.5	8	15			32		19	42	2																								1	0
1184	1	1	2	2	1	2	1	7	48		250		11	12	12	12			25		45	42	2																								1	0
1185	1	1	2	2	1	2	1	5	36		220		11	12	12	12			28		28	37	2																								1	0
1186	1	1	2	2	1	2	1	2	24		210		9	12	12	12			22		17	37	2																								1	0
1187	1	1	2	2	1	2	1	7	46		240		14	14	12	16			35		19	36	2																								1	0
1188	1	1	2	2	1	2	1	7	47		220		14	12.5	10	15			33		9	47	2																								1	0
1189	1	1	2	2	1	2	1	3	26		210		12	13	12	14			35		25	40	2																								1	0
1190	1	1	2	2	1	2	1	8	53		210		13						35		23	45	2																								1	0
1191	1	1	2	2	1	2	1	3	29		273		8	10.5	14	7			34		20	38	2																								3	0
1192	1	1	2	2	1	2	1	6	44		270		11	9.5	12	7			28		15	39	2																								1	0
1193	1	1	2	2	1	2	1	4	35		210		16	16	16	16			34		22	43	2																								1	0
1194	1	1	2	2	1	2	1	4	32		211		11	16		16			34		17	42	1	8																							3	0
1195	1	1	2	2	1	2	1	5	37		210		12	12	12	12			33		15	41	1	8																							3	1
1196	1	1	2	2	1	2	1	6	41		210		12	16	16	16			33		25	43	2																								1	0
1197	1	1	2	2	1	2	1	7	46		240		12	14	16	12			31		17	34	2																								1	0
1198	1	1	2	2	1	2	1	5	39		272		12	12		12			32		18	39	2																								1	0
1199	1	1	2	2	1	2	1	7	49		271		16	18	20	16			35		24	45	2																								1	0
1200	1	1	2	2	1	2	1	10	62		210		12	11.5	11	12			35		22	40	2																								2	0
1201	1	1	2	2	1	2	1	5	40		280		16	13	14	12			34		23	43	2																								0	0
1202	1	1	2	2	1	2	1	8	53		210		12	14	12	16			32		22	43	2																								1	0
1203	1	1	2	2	1	2	1	9	58		270		15	11	10	12			31		30	41	2																								1	0
1204	1	1	2	2	1	2	1	7	47		210		12	12	12	12			35		18	46	2																								3	0
1205	1	1	2	2	1	2	1	7	47		210		16	16	16	16			34		22	40	2																								1	0
1206	1	1	2	2	1	2	1	3	30		210		14	12	12	12			32		25	43	2																								1	0
1207	1	1	2	2	1	2	1	6	44		210		11	13	14	12			28		20	39	2																								1	0
1208	1	1	2	2	1	2	1	6	41		210		16	13	14	12			34		16	40	2																								1	0
1209	1	1	2	2	1	2	1	9	59		210		18	11.5	15	8			35		40	45	2																								1	0
1210	1	1	2	2	1	2	1	8	54		220		13	10	10	10			29		19	45	2																								2	0
1211	1	1	2	2	1	2	1	9	59		210		14	15.5	18	13			34		17	47	2																								1	1
1212	1	1	2	2	1	2	1	8	51		210		16	13.5	13	14			34		21	73	2																								1	0
1213	1	1	2	2	1	2	1	7	48		220		16						30		18	37	2																								1	0
1214	1	1	2	2	1	2	1	7	47		210		12	18	20	16			30		24	35	2																								1	0
1215	1	1	2	2	1	2	1	8	53		220		14	11.5	12	11			31		30	39	2																								1	0
1216	1	1	2	2	1	2	1	7	46		210		12						33		25	36	2																								1	0
1217	1	1	2	2	1	2	1	7	50		210		10	12	12	12			27		28	38	1	8																							3	1
1218	1	1	2	2	1	2	1	7	50		220		14	16		16			33		19	42	2																								2	0
1219	1	1	2	2	1	2	1	6	43		270		13						28		19	33	2																								3	0
1220	1	1	2	2	1	2	1	10	63		210		16	12	12	12			30		29	36	2																								3	1
1221	1	1	2	2	1	2	1	6	45		210		12	12	12	12			31		21	41	2																								0	0	1
1222	1	1	2	2	1	2	1	8	55		220		15	6	12	0			34		28	40	2																								1	0
1223	1	1	2	2	1	2	1	5	40		210		12	12	12	12			32		32	37	2																								1	0
1224	1	1	2	2	1	2	1	8	55		220		2						25		35	31	2																								1	0
1225	1	1	2	2	1	2	1	7	49		210		14	17.5	19	16			35		35	40	2																								0	0	1
1226	1	1	2	2	1	2	1	5	40		220		12	10	11	9			30		20	41	2																								3	1
1227	1	1	2	2	1	2	1	8	55		220		11	11	12	10			25		18	38	2																								1	0
1228	1	1	2	2	1	2	1	9	58		273		12	12	12	12			35		18	41	2																								1	0
1229	1	1	2	2	1	2	1	10	63		220		12						34		16	39	1	2																							0	0
1230	1	1	2	2	1	2	1	10	61		210		16	12	12	12			35		27	40	2																								0	0	1
1231	1	1	2	2	1	2	1	7	49		210		10						24		16	36	2																								1	0
1232	1	1	2	2	1	2	1	8	52		220		12	12	12	12			28		21	36	2																								1	0
1233	1	1	2	2	1	2	1	3	27		210		15	14	12	16			33		23	36	2																								1	0
1234	1	1	2	2	1	2	1	7	46		210		12						29		19	35	2																								1	1
1235	1	1	2	2	1	2	1	8	52		210		11	12	12	12			27		37	36	2																								1	0
1236	1	1	2	2	1	2	1	8	53		210		12	12	12	12			29		44	41	2																								0	0
1237	1	1	2	2	1	2	1	8	51		220		9	14	12	16			27		11	35	2																								1	0
1238	1	1	2	2	1	2	1	4	33		270		12	16	18	14			34		27	39	2																								1	0
1239	1	1	2	2	1	2	1	2	25		210		9	13	12	14			28		21	40	1	8																							1	0
1240	1	1	2	2	1	2	1	2	23		210		14	17	16	18			34		19	41	2																								1	0
1241	1	1	2	2	1	2	1	6	42		210		14	12	12	12			35		26	40	2																								1	0
1242	1	1	2	2	1	2	1	8	51		210		8						30		13	39	2																								0	0
1243	1	1	2	2	1	2	1	4	35		210		12						32		21	38	2																								1	0
1244	1	1	2	2	1	2	1	8	51		210		10	12	12	12			27		17	42	2																								2	0
1245	1	1	2	2	1	2	1	9	56		210		12	7.5	8	7			26		42	38	2																								1	0
1246	1	1	2	2	1	2	1	2	22		210		12	13	12	14			34		16	36	2																								0	0	1
1247	1	1	2	2	1	2	1	8	53		270		10	14	16	12			33		32	32	2																								1	0
1248	1	1	2	2	1	2	1	7	50		210		13	12	12	12			34		30	37	2																								2	0
1249	1	1	2	2	1	2	1	8	54		210		12						32		28	37	2																								0	0	1
1250	1	1	2	2	1	2	1	5	38		210		12	16	16	16			35		17	40	2																								1	0
1251	1	1	2	2	1	2	1	9	59		210		14	16	16				35		24	39	2																								0	0
1252	1	1	2	2	1	2	1	4	33		250		12	12	12	12			34		18	36	2																								1	0
1253	1	1	2	2	1	2	1	8	52		220		11	12	12	12			27		15	36	2																								3	0
1254	1	1	2	2	1	2	1	6	45		220		13	14	12	16			30		13	39	1	8																							1	0
1255	1	1	2	2	1	2	1	8	54		210		14	14	16	12			35		16	42	2																								0	0
1256	1	1	2	2	1	2	1	7	49		210		8	14	12	16			27		11	40	2																								1	0
1257	1	1	2	2	1	2	1	8	51		210		11	14	12	16			35		28	39	2																								1	0
1258	1	1	2	2	1	2	1	7	50		210		12	16	16				29		21	34	2																								1	0
1259	1	1	2	2	1	2	1	4	34		210		14	12	12	12			35		23	33	2																								1	1
1260	1	1	2	2	1	2	1	9	57		220		12						17		18	34	2																								1	0
1261	1	1	2	2	1	2	1	10	64		210		13						35		22	37	2																								1	0
1262	1	1	2	2	1	2	1	4	35		210		13	16	16	16			32		16	41	2																								1	0
1263	1	1	2	2	1	2	1	5	36		210		15	19.5	19	20			31		21	35	1	8																							1	1
1264	1	1	2	2	1	2	1	6	42		270		12	12	12	12			26		25	48	2																								1	0
1265	1	1	2	2	1	2	1	2	23		210		12	14	16	12			34		21	41	1	8																							2	0
1266	1	1	2	2	1	2	1	6	45		210		13	14	12	16			34		18	36	2																								1	1
1267	1	1	2	2	1	2	1	5	40		210		12	12	12	12			34		21	45	2																								3	1
1268	1	1	2	2	1	2	1	8	55		210		10	12.5	9	16			30		39	38	2																								1	0
1269	1	1	2	2	1	2	1	5	39		270		9	10.5	11	10			29		14	36	2																								3	0
1270	1	1	2	2	1	2	1	10	64		210		12	12	12	12			33		20	41	2																								1	0
1271	1	1	2	2	1	2	1	5	36		270		11	12		12			31		16	33	2																								1	0
1272	1	1	2	2	1	2	1	3	29		270		12	12		12			25		13	42	2																								1	0
1273	1	1	2	2	1	2	1	7	46		260		12	12	12	12			30		30	40	2																								1	0
1274	1	1	2	2	1	2	1	6	45		240		16	10	12	8			35		34	43	2																								1	0
1275	1	1	2	2	1	2	1	8	54		210		12	12		12			26		12	39	2																								1	0
1276	1	1	2	2	1	2	1	8	54		210		12	12	12	12			33		30	37	2																								1	0
1277	1	1	2	2	1	2	1	7	49		210		14	12	12	12			29		25	40	2																								1	0
1278	1	1	2	2	1	2	1	6	41		210		13	13.5	9	18			33		17	49	2																								3	0
1279	1	1	2	2	1	2	1	7	49		210		12						27		18	34	2																								0	0
1280	1	1	2	2	1	2	1	6	45		210		13	12	12	12			34		22	43	2																								1	0
1281	1	1	2	2	1	2	1	6	43		250		12	15	18	12			35		39	39	2																								1	0
1282	1	1	2	2	1	2	1	8	53		210		13	14	16	12			35		15	43	1	8																							1	0
1283	1	1	2	2	1	2	1	5	38		260		11	14	16	12			31		18	40	2																								2	0
1284	1	1	2	2	1	2	1	8	55		270		14	12		12			34		25	35	2																								1	0
1285	1	1	2	2	1	2	1	8	54		230		13	16	16	16			35		14	39	2																								1	0
1286	1	1	2	2	1	2	1	8	52		211		12	19	18	20			28		19	36	2																								3	0
1287	1	1	2	2	1	2	1	8	54		210		13	16	16	16			34		26	37	2																								1	0
1288	1	1	2	2	1	2	1	9	58		210		13	13	10	16			35		30	40	2																								1	0
1289	1	1	2	2	1	2	1	5	39		270		8						31		15	33	2																								1	0
1290	1	1	2	2	1	2	1	5	38		271		12	8.5	12	5			29		19	43	1	8																							1	1
1291	1	1	2	2	1	2	1	7	50		250		9	12	12	12			34		17	36	2																								1	0
1292	1	1	2	2	1	2	1	2	23		210		14	17	16	18			33		19	47	2																								1	0
1293	1	1	2	2	1	2	1	8	52		240		14	11	12	10			34		25	37	2																								1	0
1294	1	1	2	2	1	2	1	5	38		270		14	8	8	8			35		33	37	2																								1	0
1295	1	1	2	2	1	2	1	3	30		210		12	13.5	11	16			32		17	47	2																								1	0
1296	1	1	2	2	1	2	1	10	65		210		12	12	12	12			32		35	37	2																								1	0
1297	1	1	2	2	1	2	1	4	31		250		12	15	16	14			32		16	40	2																								2	0
1298	1	1	2	2	1	2	1	3	29		220		13	12	12	12			34		21	38	2																								1	0
1299	1	1	2	2	1	2	1	4	32		240		12	12	12	12			35		18	40	2																								3	0
1300	1	1	2	2	1	2	1	10	63		220		12	7	6	8			35		27	49	2																								1	0
1301	1	1	2	2	1	2	1	7	46		270		14	17	18	16			33		21	37	2																								1	0
1302	1	2	2	2	1	2	1	6	42		211		12								24	55	2																								1	0
1303	1	2	2	2	1	2	1	10	63		230		13						29		28	60	2																								1	0
1304	1	2	2	2	1	2	1	8	54		250		14						35		19	47	2																								2	0
1305	1	2	2	2	1	2	1	8	55		211		12	12	12						18	52	2																								1	0
1306	1	2	2	2	1	2	1	6	43		271		12	14	16	12			30		20	42	2																								1	0
1307	1	2	2	2	1	2	1	6	41		210		16	11	10	12					25	50	1	8																							1	0
1308	1	2	2	2	1	2	1	8	55		220		14	12	12	12			28		21	40	2																								1	1
1309	1	2	2	2	1	2	1	4	35		220		12								29	45	2																								1	0
1310	1	2	2	2	1	2	1	4	33		211		12						25		22	62	1	8																							1	0
1311	1	2	2	2	1	2	1	8	55		210		12						30		21	60	2																								1	0
1312	1	2	2	2	1	2	1	6	43		271		13						28		13	48	2																								3	0
1313	1	2	2	2	1	2	1	8	55		210		14						30		21	30	2																								1	0
1314	1	2	2	2	1	2	1	8	51		210		13						30		17	33	2																								1	1
1315	1	2	2	2	1	2	1	7	50		220		13						30		20	50	2																								2	0
1316	1	2	2	2	1	2	1	5	37		250		16						27		25	45	2																								1	0
1317	1	2	2	2	1	2	1	3	26		220		12						29		23	65	2																								1	0
1318	1	2	2	2	1	2	1	5	38		250		13						29		35	33	2																								1	1
1319	1	2	2	2	1	2	1	8	53		210		16						30		21	45	2																								2	0
1320	1	2	2	2	1	2	1	9	59		211		13						30		17	60	2																								1	0
1321	1	2	2	2	1	2	1	10	63		230		14						26		15	53	1	8																							1	0
1322	1	2	2	2	1	2	1	6	44		210		12						29		17	35	2																								1	0
1323	1	2	2	2	1	2	1	8	55		210		12						27		16	50	2																								1	0
1324	1	2	2	2	1	2	1	5	38		210		12	15	12	18			25		18		2																								1	0
1325	1	2	2	2	1	2	1	8	52		210		12	14	12	16					16	60	2																								1	0
1326	1	2	2	2	1	2	1	3	26		273		12	13	12	14			28		19	34	2																								1	0
1327	1	2	2	2	1	2	1	5	37		210		12	17	16	18			30		34	55	2																								1	0
1328	1	2	2	2	1	2	1	8	51		220		11						29		31	33	2																								1	0
1329	1	2	2	2	1	2	1	9	59		220		12	8.5	6	11			30		19	70	2																								1	0
1330	1	2	2	2	1	2	1	8	53		220		12	12		12			28		18	45	2																								1	0
1331	1	2	2	2	1	2	1	7	49		210		12	4	4				32		20	47	2																								1	0
1332	1	2	2	2	1	2	1	8	54		250		12	9	12	6			32		44	47	2																								1	0
1333	1	2	2	2	1	2	1	7	49		220		12	18	18				31		11	35	2																								1	0
1334	1	2	2	2	1	2	1	6	43		220		12	11.5	12	11			34		22	50	2																								1	0
1335	1	2	2	2	1	2	1	8	52		210		9	18	20	16			33		23	47	2																								2	0
1336	1	2	2	2	1	2	1	7	50		220		12	10	8	12			30		14	45	2																								1	0
1337	1	2	2	2	1	2	1	7	49		220		12	16	12	20			34		10		1	8																							1	0
1338	1	2	2	2	1	2	1	9	60		220		8	4	4	4			33		5	40	2																								1	0
1339	1	2	2	2	1	2	1	8	53		220		12	9	7	11			33		17	44	2																								1	0
1340	1	2	2	2	1	2	1	9	58		260		13	12		12			35		20	49	2																								1	0
1341	1	2	2	2	1	2	1	2	23		271		14	19	20	18			32		16	60	2																								1	0
1342	1	2	2	2	1	2	1	8	51		220		12	18	20	16			30		14	43	2																								0	0
1343	1	2	2	2	1	2	1	7	50		250		14	12	12	12			31		25	42	2																								3	0
1344	1	2	2	2	1	2	1	2	22		250		14	8	8	8			34		19	45	2																								1	0
1345	1	2	2	2	1	2	1	8	55		210		12	12	12	12			33		21	44	2																								1	0
1346	1	2	2	2	1	2	1	9	59		220		14	7	7	7			29		17	39	2																								1	0
1347	1	2	2	2	1	2	1	6	42		216		12	14	14	14			35		14	48	2																								3	0
1348	1	2	2	2	1	2	1	9	58		210		12						31		10	42	2																								3	0
1349	1	2	2	2	1	2	1	8	55		250		16	8	8	8					21	41	2																								1	0
1350	1	2	2	2	1	2	1	8	52		220		12						32		20	53	2																								1	0
1351	1	2	2	2	1	2	1	2	24		210		12	13.5	14	13			34		19	46	2																								1	0
1352	1	2	2	2	1	2	1	5	37		220		13	8	3	13			34		24	45	2																								1	0
1353	1	2	2	2	1	2	1	3	28		271		11	8	4	12			30		20	42	2																								3	0
1354	1	2	2	2	1	2	1	9	57		273		12	14		14			29		14	55	1	8																							1	0
1355	1	2	2	2	1	2	1	7	47		220		14	16	16	16					21		2																								1	0
1356	1	2	2	2	1	2	1	6	44		220		12	12	12	12					28	65	2																								1	0
1357	1	2	2	2	1	2	1	5	39		290		12	6.5	4	9			31		18	44	2																								1	0
1358	1	2	2	2	1	2	1	10	65		210		12	12	12	12			29		12	41	2																								3	0
1359	1	2	2	2	1	2	1	5	39		250		13	9	13	5			29		18	38	2																								1	1
1360	1	2	2	2	1	2	1	10	61		250		12	6	12	0			32		29	21	2																								1	0
1361	1	2	2	2	1	2	1	7	50		210		14	17	18	16					20	63	2																								1	0
1362	1	2	2	2	1	2	1	9	59		220		14	6	6	6			31		23	42	2																								1	0
1363	1	2	2	2	1	2	1	8	54		220		14	17	16	18			32		21	47	2																								3	0
1364	1	2	2	2	1	2	1	7	50		210		11	12	12	12			29		30	43	2																								1	0
1365	1	2	2	2	1	2	1	10	61		220		13	8	8	8			26		20	45	2																								1	0
1366	1	2	2	2	1	2	1	10	63		210			12.5	12	13			33				2																								2	0
1367	1	2	2	2	1	2	1	3	29		271		12	9	6	12			33		20	41	2																								1	0
1368	1	2	2	2	1	2	1	8	52		271		12	5.5	7	4			30		30	48	2																								1	0
1369	1	2	2	2	1	2	1	8	53		210		10	8.5	12	5					24	49	2																								1	0
1370	1	2	2	2	1	2	1	2	24		220		13	13	12	14			34		20	58	2																								1	0
1371	1	2	2	2	1	2	1	6	44		250		12	12	12	12			35		20	50	2																								1	0
1372	1	2	2	2	1	2	1	9	57		220		10	3	3						41	70	2																								1	0
1373	1	2	2	2	1	2	1	2	25		220		10	12	12				28		12		2																								1	0
1374	1	2	2	2	1	2	1	7	49		271		12	11	11	11			30		17	39	2																								1	0
1375	1	2	2	2	1	2	1	8	51		220		14	13	14	12			32		26	39	2																								1	0
1376	1	2	2	2	1	2	1	6	41		220		15	16	16	16			34		25	41	2																								1	1
1377	1	2	2	2	1	2	1	4	34		220		12	15	14	16					22	45	2																								1	0
1378	1	2	2	2	1	2	1	9	56		210		13	10	12	8					16	61	2																								1	1
1379	1	2	2	2	1	2	1	4	34		210		13	14	14	14					23	71	2																								1	0
1380	1	2	2	2	1	2	1	9	56		273		14	6	6	6			35		5		2																								1	0
1381	1	2	2	2	1	2	1	9	58		210		16	10	16	4			31		20	68	2																								1	0
1382	1	2	2	2	1	2	1	9	58		272		13	7.5	3	12					36	49	2																								1	0
1383	1	2	2	2	1	2	1	7	49		210		14	16	18	14					16	65	2																								1	0
1384	1	2	2	2	1	2	1	7	49		290		12								15	49	2																								3	0
1385	1	2	2	2	1	2	1	9	57		271		14	13.5	14	13			33		16	49	2																								1	0
1386	1	2	2	2	1	2	1	7	46		220		15	13	14	12					20	49	2																								2	0
1387	1	2	2	2	1	2	1	9	56		220		13	11	8	14			34		21	46	2																								3	0
1388	1	2	2	2	1	2	1	10	64		220		13	17	16	18			23		22	43	2																								1	0
1389	1	2	2	2	1	2	1	8	51		210		16	12	12	12			35		17	43	2																								1	0
1390	1	2	2	2	1	2	1	9	56		220		13	12		12			30		45		2																								0	0
1391	1	2	2	2	1	2	1	4	34		214		14	12	12	12			33		20	53	2																								1	0
1392	1	2	2	2	1	2	1	6	44		220		13	9.5	12	7			30		35	44	2																								1	0
1393	1	2	2	2	1	2	1	9	57		271		8	14	16	12			32		27	25	2																								1	0
1394	1	2	2	2	1	2	1	6	45		240		14	12	12	12					30		2																								1	0
1395	1	2	2	2	1	2	1	7	49		271		12	6		6			32		35	43	2																								1	0
1396	1	2	2	2	1	2	1	9	57		220		12								20	45	2																								1	0
1397	1	2	2	2	1	2	1	9	59		210		16	15	17	13			32		26	60	2																								1	0
1398	1	2	2	2	1	2	1	8	55		220		12	11.5	12	11			32		19	48	2																								3	0
1399	1	2	2	2	1	2	1	9	57		210		12	12	12	12			33		17	51	2																								1	0
1400	1	2	2	2	1	2	1	7	48		271		11	4	4	4					33	33	2																								1	0
1401	1	2	2	2	1	2	1	8	51		220		13	12	12	12			29		34	44	2																								1	0
1402	1	2	2	2	1	2	1	9	57		210		14	16	18	14					21	35	2																								0	0
1403	1	2	2	2	1	2	1	4	31		210		13	12.5	13	12			33		17	41	2																								1	0
1404	1	2	2	2	1	2	1	8	53		211		12	16	16	16							2																								1	1
1405	1	2	2	2	1	2	1	9	57		230		14	14	12	16			33		25	43	2																								1	0
1406	1	2	2	2	1	2	1	10	61		230		13	11	12	10			32		13	44	2																								1	0
1407	1	2	2	2	1	2	1	7	49		230		12	10.5	12	9			30			49	2																								1	0
1408	1	2	2	2	1	2	1	9	60		230		16	13	12	14			34			45	2																								0	0
1409	1	2	2	2	1	2	1	10	64		230		14	13	8	18			33		25	60	2																								2	0
1410	1	2	2	2	1	2	1	6	43		230		14	12	8	16					13		2																								1	0
1411	1	2	2	2	1	2	1	7	50		220		12	12.5	12	13			32		21	48	2																								3	0
1412	1	2	2	2	1	2	1	8	54		210		14	4	3	5			34		15	21	2																								2	0
1413	1	2	2	2	1	2	1	9	57		210		13	14	16	12					19	41	2																								1	0
1414	1	2	2	2	1	2	1	8	52		220		14	10.5	7	14			31		21	49	2																								1	0
1415	1	2	2	2	1	2	1	9	59		210		12						32		18	41	2																								1	0
1416	1	2	2	2	1	2	1	9	60		220		14	11		11			33		19	47	2																								0	0
1417	1	2	2	2	1	2	1	8	52		220		11	7.5	9	6			29		25	49	2																								3	0
1418	1	2	2	2	1	2	1	8	53		210		13	13	12	14			32		19	34	2																								3	1
1419	1	2	2	2	1	2	1	8	54		260		11						26		36	31	2																								1	0
1420	1	2	2	2	1	2	1	9	56		250		16	16	18	14			32		33	60	2																								1	0
1421	1	2	2	2	1	2	1	9	59		210		15	16.5	20	13			35		25		2																								1	1
1422	1	2	2	2	1	2	1	6	42		210		10	12	12	12			32		14	49	2																								1	0
1423	1	2	2	2	1	2	1	8	54		272		12	12		12			30		19	41	2																								1	1
1424	1	2	2	2	1	2	1	5	39		220		12						28		22	45	2																								1	0
1425	1	2	2	2	1	2	1	7	49		210		13	12	12	12			33		26	48	2																								1	0
1426	1	2	2	2	1	2	1	6	44		220		13	13	13						19		2																								3	0
1427	1	2	2	2	1	2	1	9	57		220		13	14	14	14			34		20	35	2																								1	0
1428	1	2	2	2	1	2	1	5	38		210		13	16	16	16			28				2																								1	0
1429	1	2	2	2	1	2	1	8	52		220		12	12	12	12			34		18	45	2																								1	0
1430	1	2	2	2	1	2	1	9	56		220		12	8	8	8			29		18	47	2																								1	0
1431	1	2	2	2	1	2	1	8	53		220		12	12	12	12			33		19	41	2																								1	0
1432	1	2	2	2	1	2	1	8	55		210		12	12	12	12			35		18	42	2																								1	0
1433	1	2	2	2	1	2	1	8	51		220		12	12	12	12			27		28	41	2																								3	0
1434	1	2	2	2	1	2	1	9	59		210		12	14	16	12			28		30	45	2																								1	0
1435	1	2	2	2	1	2	1	4	35		210		12	12	12	12			33		13	38	2																								1	1
1436	1	2	2	2	1	2	1	6	43		273		11	11	12	10			34		20	43	2																								1	0
1437	1	2	2	2	1	2	1	9	60		210		12	13	12	14			31		19	40	2																								1	0
1438	1	2	2	2	1	2	1	8	51		220		14	16	16	16			34		16	50	2																								1	0
1439	1	2	2	2	1	2	1	8	52		220		12	4	0	8			29		38	40	2																								1	0
1440	1	2	2	2	1	2	1	1	20		220		14	11	11				35		20	45	2																								0	0	1
1441	1	2	2	2	1	2	1	7	47		220		16	18	18	18			29		16	37	2																								1	0
1442	1	2	2	2	1	2	1	10	61		210		16	11	6	16					24	41	2																								1	1
1443	1	2	2	2	1	2	1	8	54		220		13	14	12	16			32		25	41	2																								1	0
1444	1	2	2	2	1	2	1	9	56		220		14	14	14	14			33		13	63	2																								1	0
1445	1	2	2	2	1	2	1	2	21		210		14	18	18	18			35		17	58	2																								1	1
1446	1	2	2	2	1	2	1	8	54		210		12	12		12			30		23	43	2																								1	0
1447	1	2	2	2	1	2	1	10	64		220		14	16	16	16			31		21		2																								0	0
1448	1	2	2	2	1	2	1	8	54		210		15	17	20	14					20	41	2																								1	1
1449	1	2	2	2	1	2	1	4	33		210		12	16	20	12			32		17	41	2																								1	0
1450	1	2	2	2	1	2	1	10	62		273		14	8	10	6			33		45	57	2																								2	0
1451	1	2	2	2	1	2	1	8	55		220		12	12		12					16	45	2																								1	0
1452	1	2	2	2	1	2	1	7	49		220		12	8.5	12	5					31	40	2																								1	0
1453	1	2	2	2	1	2	1	8	55		220		12	12	12	12					16	50	2																								1	0
1454	1	2	2	2	1	2	1	7	50		210		16	15	14	16					44	50	2																								1	0
1455	1	2	2	2	1	2	1	8	54		210		8						26		14	34	2																								1	1
1456	1	2	2	2	1	2	1	9	57		210		13	15	16	14			30		20	42	2																								0	0
1457	1	2	2	2	1	2	1	4	32		216		13	16	20	12			34		15	32	2																								1	0
1458	1	2	2	2	1	2	1	4	35		250		16	16	18	14			35		21	50	2																								1	0
1459	1	2	2	2	1	2	1	8	53		210		13	14	12	16			32		19	50	2																								1	0
1460	1	2	2	2	1	2	1	8	52		273		13	11.5	11	12			30		22	38	2																								0	0
1461	1	2	2	2	1	2	1	2	25		210		14	17	16	18			34		19	45	2																								1	0
1462	1	2	2	2	1	2	1	9	57		271		8	13	14	12			24		14	51	2																								0	0
1463	1	2	2	2	1	2	1	9	57		210		8						33		24	45	2																								1	0
1464	1	2	2	2	1	2	1	9	60		290		14	12		12			29		30	53	2																								1	0
1465	1	2	2	2	1	2	1	4	32		210		12	7	7	7			30		19	30	2																								1	0
1466	1	2	2	2	1	2	1	3	30		220		11	12	12	12			33		21	43	2																								1	0
1467	1	2	2	2	1	2	1	7	47		290		15						18			37	2																								3	0
1468	1	2	2	2	1	2	1	8	54		290		12						32		31	47	2																								2	0
1469	1	2	2	2	1	2	1	10	64		213		15	8	8	8			33		23	43	2																								2	0
1470	1	2	2	2	1	2	1	8	53		210		12	10	12	8			31		20	35	2																								0	0
1471	1	2	2	2	1	2	1	7	46		240		11	10	12	8			24		19	21	2																								0	0
1472	1	2	2	2	1	2	1	3	27		220		15	14	16	12			34		25	68	2																								1	0
1473	1	2	2	2	1	2	1	9	58		220		11	12	10	14			34		16	28	2																								1	0
1474	1	2	2	2	1	2	1	8	54		210		16	12	12	12			32		36	30	2																								2	0
1475	1	2	2	2	1	2	1	8	54		210		12	15	14	16			33		10	21	2																								3	0
1476	1	2	2	2	1	2	1	6	43		210		12	11	11				33		18	41	2																								1	0
1477	1	2	2	2	1	2	1	9	57		220		13	12	12	12			35		19	35	2																								1	0
1478	1	2	2	2	1	2	1	9	56		220		12	12		12			35		12	44	2																								1	0
1479	1	2	2	2	1	2	1	3	30		210		12	16	18	14			32		18	45	2																								1	1
1480	1	2	2	2	1	2	1	9	60		220		11	13	12	14			34		35	43	2																								2	0
1481	1	2	2	2	1	2	1	5	36		210		11	12	12	12			34		15	40	2																								1	0
1482	1	2	2	2	1	2	1	2	22		210		14	16	16	16			34		17	40	2																								1	1
1483	1	2	2	2	1	2	1	10	63		220		14	8	8	8			27		32	45	1	8																							1	0
1484	1	2	2	2	1	2	1	6	44		210		13	5	5				21		16	42	2																								1	0
1485	1	2	2	2	1	2	1	7	50		210		13	15	16	14			24		10	21	2																								0	0
1486	1	2	2	2	1	2	1	6	45		210		16	13	13	13			33		15	41	2																								1	0
1487	1	2	2	2	1	2	1	9	57		220		12	12.5	12	13			30		28	41	2																								2	0
1488	1	2	2	2	1	2	1	7	50		220		5	14.5	13	16			29		10	37	2																								0	0
1489	1	2	2	2	1	2	1	7	48		250		14	16	16	16			33		26	35	2																								1	0
1490	1	2	2	2	1	2	1	4	35		210		12	16	14	18			33		20		2																								2	0
1491	1	2	2	2	1	2	1	8	55		270		12	17	18	16			26		25	43	2																								1	0
1492	1	2	2	2	1	2	1	7	49		220		10	12		12			29		18	47	2																								0	0
1493	1	2	2	2	1	2	1	8	52		250		12	11.5	11	12			33		12	34	2																								1	1
1494	1	2	2	2	1	2	1	9	57		210		16								22		2																								2	0
1495	1	2	2	2	1	2	1	10	62		210		12	14	16	12			34		15	47	2																								0	0
1496	1	3	2	2	1	2	1	5	36		230		16	14.5	16	13			33		19	48	2																								1	1
1497	1	3	2	2	1	2	1	5	37		271		12	12	12	12			30		13	41	2																								1	1
1498	1	3	2	2	1	2	1	5	39		290		14	12	12	12			31		22	40	2																								1	1
1499	1	3	2	2	1	2	1	7	49		230		13	16		16			29		22	70	2																								2	0
1500	1	3	2	2	1	2	1	5	37		272		12	12	12	12			30		19	44	2																								1	1
1501	1	3	2	2	1	2	1	8	54		230		11	5	5	5			33		21	70	2																								1	0
1502	1	3	2	2	1	2	1	3	29		212		12	12	12	12			34		22	72	2																								1	1
1503	1	3	2	2	1	2	1	2	23		230		12	7	8	6			33		15	47	2																								1	0
1504	1	3	2	2	1	2	1	5	40		230		13	15	14	16			33		19	41	2																								1	0
1505	1	3	2	2	1	2	1	7	47		220		12	12	12	12			28		20	38	2																								3	0
1506	1	3	2	2	1	2	1	3	30		220		12	13.5	13	14			26		17	31	2																								1	1
1507	1	3	2	2	1	2	1	9	58		210		15	12	12	12			32		16	47	2																								1	1
1508	1	3	2	2	1	2	1	10	61		220		14						28		18	61	2																								1	1
1509	1	3	2	2	1	2	1	7	50		212		12						33		15	60	2																								1	0
1510	1	3	2	2	1	2	1	8	51		230		11						33		23	71	2																								1	0
1511	1	3	2	2	1	2	1	8	53		220		10						30		21	51	2																								1	0
1512	1	3	2	2	1	2	1	8	53		213		10	12	12	12			30		21	55	2																								1	0
1513	1	3	2	2	1	2	1	10	64		230		18						32		40	50	2																								2	0
1514	1	3	2	2	1	2	1	5	39		220		16	6		6			30		20	50	2																								3	1
1515	1	3	2	2	1	2	1	6	45		230		12						31		19	49	2																								1	0
1516	1	3	2	2	1	2	1	7	48		270		12	12	12	12			33		18	48	2																								1	0
1517	1	3	2	2	1	2	1	6	45		230		7						32		13	51	2																								1	0
1518	1	3	2	2	1	2	1	9	60		211		11	12	12	12			29		20	50	2																								3	1
1519	1	3	2	2	1	2	1	1	19		212		12						28		19	40	2																								1	0
1520	1	3	2	2	1	2	1	3	28		271		12						29		18	41	2																								1	0
1521	1	3	2	2	1	2	1	6	41		271		12	12		12			26		18	61	2																								1	0
1522	1	3	2	2	1	2	1	8	54		230		11						27		22	45	2																								1	0
1523	1	3	2	2	1	2	1	6	41		272		12	8.5	9	8			27		26	75	2																								2	0
1524	1	3	2	2	1	2	1	6	42		210		12	11.5	11	12			27		20	71	2																								1	1
1525	1	3	2	2	1	2	1	4	31		273		12	15	12	18			34		25	60	2																								1	0
1526	1	3	2	2	1	2	1	10	61		214		9	13	14	12			34		19	45	2																								3	0
1527	1	3	2	2	1	2	1	8	54		210		16						26		20	39	2																								1	0
1528	1	3	2	2	1	2	1	6	43		250		12	12	12	12			33		20	50	2																								1	0
1529	1	3	2	2	1	2	1	9	60		271		14						30		40	48	2																								1	1
1530	1	3	2	2	1	2	1	5	36		210		12	12	12	12			29		20	48	2																								1	0
1531	1	3	2	2	1	2	1	3	30		230		15	6	6	6			30		20	60	2																								1	0
1532	1	3	2	2	1	2	1	7	46		220		9						27		16	42	2																								2	0
1533	1	3	2	2	1	2	1	9	59		230		11						30		19	50	2																								1	0
1534	1	3	2	2	1	2	1	8	54		230		12						30		30	45	2																								1	0
1535	1	3	2	2	1	2	1	6	45		220		10						30		20	45	2																								1	0
1536	1	3	2	2	1	2	1	7	46		230		10						29		20	52	2																								0	0
1537	1	3	2	2	1	2	1	7	48		214		12	16	16	16			34		18	50	2																								1	0
1538	1	3	2	2	1	2	1	7	48		214		12	12	12	12			30		22	45	2																								0	0
1539	1	3	2	2	1	2	1	8	55		211		11	12	7	17			24		25	60	2																								1	0
1540	1	3	2	2	1	2	1	6	44		240		13	16	16				34		24	50	2																								1	0
1541	1	3	2	2	1	2	1	8	54		230		12	8.5	8	9			31		24	61	2																								1	1
1542	1	3	2	2	1	2	1	8	52		230		12	12		12			31		21	50	2																								1	0
1543	1	3	2	2	1	2	1	9	57		220		12						27		18	48	2																								1	0
1544	1	3	2	2	1	2	1	10	61		230		10						30		13	45	2																								3	0
1545	1	3	2	2	1	2	1	3	27		272		8						32		19	50	2																								0	0
1546	1	3	2	2	1	2	1	3	28		270		11	16		16			33		19	50	2																								1	0
1547	1	3	2	2	1	2	1	6	44		270		10	12		12			34		18	45	2																								3	0
1548	1	3	2	2	1	2	1	7	48		230		12	16	16	16			30		18	48	2																								1	0
1549	1	3	2	2	1	2	1	8	53		214		13	13	13	13			27		26	42	2																								0	0	1
1550	1	3	2	2	1	2	1	7	47		213		12	14	12	16			30		19	42	2																								1	0
1551	1	3	2	2	1	2	1	10	63		220		12	12	12	12			30		30		2																								1	0
1552	1	3	2	2	1	2	1	7	46		230		10						32		18	60	2																								1	0
1553	1	3	2	2	1	2	1	7	48		214		12						28		22	49	2																								1	0
1554	1	3	2	2	1	2	1	10	61		271		14	13		13			31		26		2																								1	0
1555	1	3	2	2	1	2	1	7	50		220		12	12	12	12			32		19	50	2																								2	0
1556	1	3	2	2	1	2	1	6	41		211		10						33		17	50	2																								1	0
1557	1	3	2	2	1	2	1	6	43		272		9	9.5	9	10			33		18	35	2																								1	0
1558	1	3	2	2	1	2	1	6	45		213		16	18	18	18			30		32	41	2																								1	1
1559	1	3	2	2	1	2	1	7	50		270		14						34		20	50	2																								1	0
1560	1	3	2	2	1	2	1	8	54		220		12	12	12	12			32		15	45	2																								1	0
1561	1	3	2	2	1	2	1	8	51		230		4						34		26	54	2																								2	0
1562	1	3	2	2	1	2	1	5	39		230		13	13	12	14			31		22	51	2																								1	0
1563	1	3	2	2	1	2	1	4	35		271		10	8.5	9	8			33		23	51	2																								1	1
1564	1	3	2	2	1	2	1	6	44		230		9						35		18	45	2																								2	0
1565	1	3	2	2	1	2	1	5	36		272		14						30		20	30	2																								1	1
1566	1	3	2	2	1	2	1	8	51		230		12	10.5	5	16			32		36	50	2																								2	0
1567	1	3	2	2	1	2	1	4	32		270		10						29		27	47	2																								1	0
1568	1	3	2	2	1	2	1	8	52		272		9						33		20	77	2																								1	1
1569	1	3	2	2	1	2	1	8	55		230		12	12		12			32		18	41	2																								1	0
1570	1	3	2	2	1	2	1	5	40		230		11						30		21	71	2																								1	0
1571	1	3	2	2	1	2	1	2	24		270		12	16		16			29		13	40	2																								1	0
1572	1	3	2	2	1	2	1	6	45		230		7	16	16	16			31		19	50	2																								1	0
1573	1	3	2	2	1	2	1	6	43		272		11	13.5	16	11			23		18	60	2																								1	0
1574	1	3	2	2	1	2	1	9	57		214		11						22		26	48	2																								1	0
1575	1	3	2	2	1	2	1	3	27		230		12	5		5			30		22	31	2																								1	0
1576	1	3	2	2	1	2	1	5	38		271		16	11.5	7	16			30		21	40	2																								1	0
1577	1	3	2	2	1	2	1	6	42		272		10						29		28	51	2																								1	0
1578	1	3	2	2	1	2	1	9	57		211		13						33		22	50	2																								1	0
1579	1	3	2	2	1	2	1	6	43		211		9	12	12	12			33		19	45	2																								1	0
1580	1	3	2	2	1	2	1	6	43		270		16	14	12	16			31		37	50	2																								1	0
1581	1	3	2	2	1	2	1	5	38		230		11	8	8	8			30		21	43	2																								1	1
1582	1	3	2	2	1	2	1	6	45		211		12	12	12	12			33		22	46	2																								0	0
1583	1	3	2	2	1	2	1	8	52		214		13						28		25	45	2																								1	0
1584	1	3	2	2	1	2	1	7	50		220		12	11	10	12			29		21	34	2																								1	1
1585	1	3	2	2	1	2	1	3	30		210		12	12		12			28		24	48	2																								2	0
1586	1	3	2	2	1	2	1	4	31		213		12	12		12			32		13	50	2																								1	1
1587	1	3	2	2	1	2	1	4	35		230		12						34		21	45	2																								1	0
1588	1	3	2	2	1	2	1	7	47		220		12	15	12	18			25		17	45	2																								3	0
1589	1	3	2	2	1	2	1	7	46		271		16	13	13	13			28		32	65	2																								1	0
1590	1	3	2	2	1	2	1	6	43		220		10	8.5	9	8			27		16	42	2																								1	0
1591	1	3	2	2	1	2	1	9	60		213		12	12	12	12			28		19	46	2																								0	0
1592	1	3	2	2	1	2	1	5	38		212		20	14	16	12			33		29	50	2																								0	0
1593	1	3	2	2	1	2	1	4	34		230		10						24		32	45	2																								1	1
1594	1	3	2	2	1	2	1	8	53		230		16	12	12	12			30		27	48	2																								2	0
1595	1	3	2	2	1	2	1	7	49		220		13	12		12			32		35	42	2																								1	0
1596	1	3	2	2	1	2	1	3	30		270		12	10.5	12	9			28		21	45	2																								1	0
1597	1	3	2	2	1	2	1	7	48		220		13						28		24	42	2																								1	0
1598	1	3	2	2	1	2	1	5	38		270		16	12	12	12			33		29	60	2																								1	0
1599	1	3	2	2	1	2	1	8	52		220		11	11	11				30		18	40	2																								1	0
1600	1	3	2	2	1	2	1	8	51		272		14	8	8	8			28		21	42	2																								1	0
1601	1	3	2	2	1	2	1	8	53		272		14						31		23	50	2																								1	1
1602	1	3	2	2	1	2	1	6	42		230		9	10	12	8			25		18	42	2																								2	0
1603	1	3	2	2	1	2	1	7	50		230		15	11	12	10			32		16	50	2																								0	0
1604	1	3	2	2	1	2	1	7	47		230		11	12	12	12			24		18	44	2																								1	0
1605	1	3	2	2	1	2	1	4	34		214		11	12	12	12			33		20	48	2																								1	1
1606	1	3	2	2	1	2	1	6	45		211		13						29		17	50	2																								1	0
1607	1	3	2	2	1	2	1	5	38		220		11						30		18	48	2																								1	0
1608	1	3	2	2	1	2	1	10	65		220		12	12	12	12			31		20	49	2																								0	0
1609	1	3	2	2	1	2	1	7	46		220		12	12		12			27		30	47	2																								0	0
1610	1	3	2	2	1	2	1	2	25		230		11						30		15	42	2																								0	0
1611	1	3	2	2	1	2	1	6	43		272		12	12		12			32		35	55	2																								1	0
1612	1	3	2	2	1	2	1	4	35		220		12	12		12			32		26	48	2																								0	0
1613	1	3	2	2	1	2	1	3	30		230		16	14	14	14			34		25	45	2																								1	0
1614	1	3	2	2	1	2	1	7	50		213		12						25		22	45	2																								1	0
1615	1	3	2	2	1	2	1	9	58		211		16	15	16	14			34		32	42	2																								1	0
1616	1	3	2	2	1	2	1	9	57		220		16	15	14	16			32		24	30	2																								1	0
1617	1	3	2	2	1	2	1	6	44		220		13						31		21	48	2																								2	0
1618	1	3	2	2	1	2	1	3	29		271		12	14	14	14			29		22	64	2																								1	0
1619	1	3	2	2	1	2	1	6	42		220		13	12		12			32		18	40	2																								1	0
1620	1	3	2	2	1	2	1	6	41		220		12	12		12			32		22	48	2																								1	0
1621	1	3	2	2	1	2	1	5	37		220		12	12	12	12			33		30	48	2																								0	0	1
1622	1	3	2	2	1	2	1	5	38		250		13	20	20	20			32		22	47	2																								0	0
1623	1	3	2	2	1	2	1	9	60		210		12						26		19	48	2																								1	0
1624	1	3	2	2	1	2	1	10	61		220		10						30		20	45	2																								1	0
1625	1	3	2	2	1	2	1	6	41		230		13	8.5	9	8			32		25	51	2																								1	1
1626	1	3	2	2	1	2	1	7	48		220		12						28		19	48	2																								1	1
1627	1	3	2	2	1	2	1	9	60		213		12						28		21	48	2																								1	0
1628	1	3	2	2	1	2	1	6	43		271		12	12	12	12			33		27	46	2																								1	0
1629	1	3	2	2	1	2	1	3	30		230		12	10		10			34		18	48	2																								1	1
1630	1	3	2	2	1	2	1	8	51		271		9	9	9	9			27		21	42	2																								1	0
1631	1	3	2	2	1	2	1	9	57		220		10	12	12	12			29		35	48	2																								1	0
1632	1	3	2	2	1	2	1	7	48		230		12	12	12	12			34		30	55	2																								0	0
1633	1	3	2	2	1	2	1	3	30		211		12						33		19	48	2																								1	1
1634	1	3	2	2	1	2	1	3	29		272		16	11	12	10			31		27	41	2																								1	0
1635	1	3	2	2	1	2	1	9	58		220		12	9	9	9			26		23	45	2																								0	0
1636	1	3	2	2	1	2	1	3	30		210		12						25		18	50	2																								0	0
1637	1	3	2	2	1	2	1	7	47		271		14	4	8	0			32		17	45	2																								0	0
1638	1	3	2	2	1	2	1	9	59		271		12	12	12	12			25		19	40	2																								0	0
1639	1	3	2	2	1	2	1	5	36		271		12						32		24	43	2																								1	0
1640	1	3	2	2	1	2	1	6	45		220		8	12	12	12			28		18	48	2																								1	0
1641	1	3	2	2	1	2	1	8	53		220		11	10	10	10			29		18	48	2																								1	0
1642	1	3	2	2	1	2	1	3	29		220		12						30		22	41	2																								1	0
1643	1	3	2	2	1	2	1	8	54		220		9						30		22	50	2																								1	0
1644	1	3	2	2	1	2	1	4	35		272		9	13.5	11	16			28		26	40	2																								2	0
1645	1	3	2	2	1	2	1	4	31		220		14	19	20	18			32		25	41	2																								1	0
1646	1	3	2	2	1	2	1	8	54		271		14	14		14			34		20	48	2																								2	0
1647	1	3	2	2	1	2	1	3	28		210		12	14	12	16			35		20	50	2																								1	0
1648	1	3	2	2	1	2	1	7	49		220		12	12	12	12			27		20	45	2																								1	0
1649	1	3	2	2	1	2	1	9	60		210		14	12	12	12			34		19	38	2																								0	0
1650	1	3	2	2	1	2	1	5	40		220		12	12	12	12			33		25	50	2																								1	1
1651	1	3	2	2	1	2	1	6	45		271		11	12	12	12			34		20	48	2																								1	0
1652	1	3	2	2	1	2	1	9	57		210		12	9	9	9			33		21	33	2																								2	0
1653	1	3	2	2	1	2	1	7	47		271		13	0		0			32		19	47	2																								0	0
1654	1	3	2	2	1	2	1	9	57		272		12						30		20	44	2																								1	0
1655	1	3	2	2	1	2	1	2	25		212		8						30		23	50	2																								1	0
1656	1	3	2	2	1	2	1	3	26		210		12	16	16	16			33		20	50	2																								1	0
1657	1	3	2	2	1	2	1	9	58		220		7	10	8	12			25		22	43	2																								1	0
1658	1	3	2	2	1	2	1	7	46		214		13	7	6	8			34		26	45	2																								1	0
1659	1	3	2	2	1	2	1	7	48		210		10	12	12	12			30		24	45	2																								1	0
1660	1	3	2	2	1	2	1	6	45		212		11	12	12	12			30		18	45	2																								1	0
1661	1	3	2	2	1	2	1	7	47		220		12	14	16	12			34		24	45	2																								1	0
1662	1	3	2	2	1	2	1	5	40		214		9						29		21	42	2																								1	0
1663	1	3	2	2	1	2	1	4	34		210		13	15	14	16			28		25	42	2																								1	0
1664	1	3	2	2	1	2	1	6	45		220		9	12	12	12			29		26	70	2																								1	0
1665	1	3	2	2	1	2	1	5	40		211		13	16	16	16			30		20	45	2																								1	0
1666	1	3	2	2	1	2	1	8	51		250		12						31		23	48	2																								1	1
1667	1	3	2	2	1	2	1	8	53		272		14	0	0	0			34		20	45	2																								0	0
1668	1	3	2	2	1	2	1	8	55		213		9	12	12	12			29		19	40	2																								1	1
1669	1	3	2	2	1	2	1	9	57		220		12	12	12	12			28		33	43	2																								1	0
1670	1	3	2	2	1	2	1	9	59		220		10	11.5	11	12			32		21	45	2																								1	0
1671	1	3	2	2	1	2	1	8	51		214		12	12	12	12			34		20	48	2																								1	0
1672	1	3	2	2	1	2	1	3	28		213		10	12	12	12			29		22	42	2																								1	0
1673	1	3	2	2	1	2	1	4	35		220		12	12	12	12			31		23	48	2																								1	0
1674	1	3	2	2	1	2	1	5	37		271		14	12	12	12			29		19	42	2																								1	0
1675	1	3	2	2	1	2	1	5	38		220		12	12		12			30		21	45	2																								1	0
1676	1	4	2	2	1	2	1	9	57		220		12	14	12	16			33		27	40	2																								2	0
1677	1	4	2	2	1	2	1	8	52		250		18						35		18	51	2																								2	0
1678	1	4	2	2	1	2	1	7	47		211		16	16.5	13	20			34		18	60	2																								1	0
1679	1	4	2	2	1	2	1	6	42		220		12	12	12	12			31		18	60	2																								1	0
1680	1	4	2	2	1	2	1	7	49		220		10	9	6	12			30		26	50	2																								1	0
1681	1	4	2	2	1	2	1	6	41		272		12	4.5	3	6			28		19	35	2																								0	0	1
1682	1	4	2	2	1	2	1	8	53		220		13	8.5	8	9			33		33	60	2																								1	0
1683	1	4	2	2	1	2	1	6	43		220		14	19	20	18			30		22	64	2																								1	1
1684	1	4	2	2	1	2	1	9	57		220		14	12	14	10			31		20	47	2																								1	0
1685	1	4	2	2	1	2	1	3	30		211		18	18	20	16			35		22	47	2																								1	0
1686	1	4	2	2	1	2	1	5	39		211		18	19	18	20			35		36	47	2																								1	1
1687	1	4	2	2	1	2	1	4	31		220		12	11.5	16	7			34		18	30	2																								0	0	1
1688	1	4	2	2	1	2	1	4	33		211		15	15	16	14			32		26	40	2																								0	0	1
1689	1	4	2	2	1	2	1	5	36		211		8	12	12	12			34		24	31	2																								3	1
1690	1	4	2	2	1	2	1	3	28		211		18	17	16	18			34		21	70	2																								1	0
1691	1	4	2	2	1	2	1	2	23		211		15	17	18	16			32		21	48	2																								1	0
1692	1	4	2	2	1	2	1	7	46		220		9						31		22	40	2																								1	0
1693	1	4	2	2	1	2	1	9	57		211		12	12	12	12			33		21	50	2																								1	0
1694	1	4	2	2	1	2	1	5	38		211		18	16	18	14			28		31	47	2																								1	0
1695	1	4	2	2	1	2	1	9	57		220		13	16	14	18			35		21	60	2																								2	0
1696	1	4	2	2	1	2	1	4	31		215		16	20	20	20			35		23	40	2																								1	0
1697	1	4	2	2	1	2	1	8	54		211		12	17	18	16			35		18	43	2																								3	0
1698	1	4	2	2	1	2	1	8	51		211		12	13.5	15	12			32		16	40	2																								1	0
1699	1	4	2	2	1	2	1	7	49		211		16	12	12	12			35		37	47	2																								0	0
1700	1	4	2	2	1	2	1	9	58		211		12	12	12	12			31		16	50	2																								1	0
1701	1	4	2	2	1	2	1	10	61		211		15	16	16	16			34		25	40	2																								1	1
1702	1	4	2	2	1	2	1	2	22		220		14	20	20	20			33		20	40	2																								0	0	1
1703	1	4	2	2	1	2	1	6	43		220		12	14		14			24		27	40	2																								2	0
1704	1	4	2	2	1	2	1	4	35		220		12	12	12	12			34		25	40	2																								0	0	1
1705	1	4	2	2	1	2	1	4	33		211		12						30		17	35	2																								1	0
1706	1	4	2	2	1	2	1	4	34		220		12	15	16	14			33		18	40	2																								1	0
1707	1	4	2	2	1	2	1	5	36		211		16						34		19	30	2																								1	0
1708	1	4	2	2	1	2	1	7	48		211		16	14.5	17	12			33		31	41	2																								1	1
1709	1	4	2	2	1	2	1	6	43		220		9	13	12	14			29		18	31	2																								1	0
1710	1	4	2	2	1	2	1	3	29		220		12	15.5	12	19			23		17	35	2																								1	0
1711	1	4	2	2	1	2	1	1	20		220		14	17.5	19	16			32		18	43	2																								1	0
1712	1	4	2	2	1	2	1	10	61		220		16	12	12	12			33		40	38	2																								2	0
1713	1	4	2	2	1	2	1	5	36		220		12	12	12				30		19	34	2																								1	0
1714	1	4	2	2	1	2	1	7	50		220		12	12	12	12			32		24	60	2																								1	0
1715	1	4	2	2	1	2	1	3	29		211		12	12.5	12	13			33		17	50	2																								1	0
1716	1	4	2	2	1	2	1	2	23		220		11	12		12			35		20	38	2																								1	0
1717	1	4	2	2	1	2	1	9	56		211		11						32		34	30	2																								3	1
1718	1	4	2	2	1	2	1	2	24		220		9	11.5	11	12			31		16	48	2																								2	0
1719	1	4	2	2	1	2	1	9	57		220		16	14	12	16			33		20	50	1	8																							1	0
1720	1	4	2	2	1	2	1	2	21		220		12	14	16	12			28		11	45	2																								0	0	1
1721	1	4	2	2	1	2	1	8	54		220		12	9	6	12			34		18	40	2																								3	0
1722	1	4	2	2	1	2	1	5	39		220		12	9	6	12			31		17	48	2																								1	1
1723	1	4	2	2	1	2	1	9	58		211		13	18	20	16			34		16	34	2																								1	1
1724	1	4	2	2	1	2	1	7	48		220		9	9	9	9			31		22	31	2																								2	0
1725	1	4	2	2	1	2	1	4	35		220		14	15	12	18			34		25	31	2																								1	0
1726	1	4	2	2	1	2	1	8	55		220		14	12	12	12			33		13	31	1	8																							1	0
1727	1	4	2	2	1	2	1	8	51		220		12	13	14	12			30		14	40	1	8																							1	0
1728	1	4	2	2	1	2	1	5	39		220		12	16	16	16			23		27	43	2																								1	1
1729	1	4	2	2	1	2	1	4	31		211		12	12.5	12	13			29		22	41	2																								3	0
1730	1	4	2	2	1	2	1	8	51		220		13	8		8			30		12	45	2																								1	0
1731	1	4	2	2	1	2	1	9	57		220		11						26		30	70	2																								1	0
1732	1	4	2	2	1	2	1	6	43		220		10	13	12	14			26		15	43	2																								1	0
1733	1	4	2	2	1	2	1	9	56		220		14	12	12	12			34		17	34	2																								1	0
1734	1	4	2	2	1	2	1	8	53		220		12	8		8			31		20	21	2																								1	0
1735	1	4	2	2	1	2	1	8	52		220		12	12	12	12			28		17	34	2																								1	0
1736	1	4	2	2	1	2	1	5	36		220		11	10.5	9	12			26		14	57	1	8																							2	0
1737	1	4	2	2	1	2	1	6	45		220		13	13		13			32		14	34	1	8																							1	0
1738	1	4	2	2	1	2	1	7	46		271		12						33		17	47	2																								0	0
1739	1	4	2	2	1	2	1	8	51		211		15	14	16	12			34		18	34	2																								1	1
1740	1	4	2	2	1	2	1	7	46		220		12	12	12	12			34		20	34	2																								3	0
1741	1	4	2	2	1	2	1	8	51		211		12	10	10	10			34		21	40	1	8																							1	1
1742	1	4	2	2	1	2	1	3	27		211		13	20	20	20			32		20	53	2																								1	1
1743	1	4	2	2	1	2	1	2	22		220		12	12	16	8			28		18	31	2																								1	0
1744	1	4	2	2	1	2	1	4	33		211		18	17	16	18			34		18	50	2																								1	0
1745	1	4	2	2	1	2	1	9	57		220		12	13	12	14			24		18	38	2																								2	0
1746	1	4	2	2	1	2	1	8	52		220		14	12.5	11	14			32		20	54	2																								1	0
1747	1	4	2	2	1	2	1	6	45		220		12	12	12	12			34		20	40	2																								1	0
1748	1	4	2	2	1	2	1	9	56		220		12	12		12			21			33	1	8																							1	0
1749	1	4	2	2	1	2	1	7	47		211		13	10	11	9			35		26	50	2																								1	0
1750	1	4	2	2	1	2	1	5	38		220		12	14	12	16			30		31	37	2																								1	0
1751	1	4	2	2	1	2	1	2	25		211		16	20	20	20			34		15	58	2																								0	0
1752	1	4	2	2	1	2	1	9	56		220		12	16	16	16			34		19	33	2																								2	0
1753	1	4	2	2	1	2	1	6	41		220		13	16	16	16			34		19	47	2																								0	0	1
1754	1	4	2	2	1	2	1	4	35		220		14	17	16	18			27		25	38	2																								3	0
1755	1	4	2	2	1	2	1	9	58		220		13	8.5	6	11			31		19	40	2																								1	0
1756	1	4	2	2	1	2	1	7	46		220		12	8.5	11	6			28		18	37	2																								0	0	1
1757	1	4	2	2	1	2	1	8	54		220		9	12	12	12			35		21	40	2																								3	0
1758	1	4	2	2	1	2	1	7	49		220		13	14	12	16			31		25	41	2																								1	0
1759	1	4	2	2	1	2	1	5	38		220		14	12	12	12			33		23	41	2																								3	1
1760	1	4	2	2	1	2	1	9	58		220		9	12	12				27		13	34	2																								1	0
1761	1	4	2	2	1	2	1	8	55		220		13	11	10	12			34		17	47	2																								1	1
1762	1	4	2	2	1	2	1	9	59		220		9						30		19	31	2																								1	0
1763	1	4	2	2	1	2	1	10	63		211		12						27		28	35	2																								1	0
1764	1	4	2	2	1	2	1	9	60		220		12						25		24	38	2																								1	0
1765	1	4	2	2	1	2	1	5	38		220		11	12	12	12			27		17	34	2																								1	0
1766	1	4	2	2	1	2	1	3	26		211		13	18	18	18			31		19	60	2																								1	1
1767	1	4	2	2	1	2	1	7	46		220		7						35		29	33	1	2																							3	0
1768	1	4	2	2	1	2	1	4	34		220		11	12		12			30		24	38	2																								1	0
1769	1	4	2	2	1	2	1	8	51		220		8						30		18	41	2																								3	1
1770	1	4	2	2	1	2	1	9	59		220		12						31		41	31	2																								1	0
1771	1	4	2	2	1	2	1	8	53		220		8	12	12	12			29		25	34	2																								1	0
1772	1	4	2	2	1	2	1	5	36		210		15	12	12				22		18	31	2																								2	0
1773	1	4	2	2	1	2	1	7	46		220		13	12		12			34		19	47	2																								1	0
1774	1	4	2	2	1	2	1	8	55		220		12	11	12	10			30		47	47	2																								1	0
1775	1	4	2	2	1	2	1	9	59		211		16	15	16	14			34		24	60	2																								3	0
1776	1	4	2	2	1	2	1	5	39		220		12	12	12	12			30		25	43	2																								1	0
1777	1	4	2	2	1	2	1	4	33		240		18	20	20	20			33		21	47	2																								1	1
1778	1	4	2	2	1	2	1	10	64		220		11	7.5	3	12			28		21	40	2																								1	0
1779	1	4	2	2	1	2	1	6	45		272		13	7.5	8	7			31		20	47	2																								1	0
1780	1	4	2	2	1	2	1	9	56		220		11	10.5	12	9			32			40	2																								1	0
1781	1	4	2	2	1	2	1	9	59		220		12						30		30	47	2																								1	0
1782	1	4	2	2	1	2	1	5	40		220		12	12	12	12			27			43	2																								3	1
1783	1	4	2	2	1	2	1	6	45		220		12	5	6	4			32		21	43	2																								1	0
1784	1	4	2	2	1	2	1	9	60		220		16						35		19	33	2																								1	0
1785	1	4	2	2	1	2	1	10	64		272		10	10.5	13	8			23		25	50	2																								1	0
1786	1	4	2	2	1	2	1	6	41		220		12	9.5	10	9			27		19	40	2																								1	0
1787	1	4	2	2	1	2	1	8	55		281		16	19	20	18			35		19	70	2																								1	0
1788	1	4	2	2	1	2	1	3	28		211		16	14	16	12			35		27	41	2																								3	1
1789	1	4	2	2	1	2	1	7	49		220		12	12	12				32		22	40	2																								2	0
1790	1	4	2	2	1	2	1	7	49		220		12	12	12	12			33		32	60	2																								1	0
1791	1	4	2	2	1	2	1	7	50		220		12	10	8	12			34		35	43	2																								1	0
1792	1	4	2	2	1	2	1	1	19		220		15	17	18	16			35		18	50	2																								1	0
1793	1	4	2	2	1	2	1	10	65		220		10	12		12			26		16	34	2																								1	0
1794	1	4	2	2	1	2	1	8	52		220		10	18	20	16			22		20	44	2																								1	0
1795	1	4	2	2	1	2	1	4	33		250		16	18	16	20			31		30	50	2																								1	0
1796	1	4	2	2	1	2	1	6	44		220		9	10.5	9	12			29		16	51	2																								1	0
1797	1	4	2	2	1	2	1	8	54		210		12	7.5	3	12			33		40	34	2																								1	0
1798	1	4	2	2	1	2	1	3	30		290		12	6		6			35		15	37	2																								0	0	1
1799	1	4	2	2	1	2	1	7	47		220		12	14	12	16			27		20	40	2																								1	0
1800	1	4	2	2	1	2	1	2	25		213		13	16.5	16	17			35		18	47	2																								1	0
1801	1	4	2	2	1	2	1	1	20		212		13	20	20	20			34		18	40	2																								1	0
1802	1	4	2	2	1	2	1	5	39		220		18	14	14	14			34		36	38	2																								2	0
1803	1	4	2	2	1	2	1	7	50		220		12	12		12			24			38	2																								3	1
1804	1	4	2	2	1	2	1	3	29		220		15	16	16	16			34		20	37	2																								1	0
1805	1	4	2	2	1	2	1	9	58		215		18	12		12			34		30	51	2																								1	0
1806	1	4	2	2	1	2	1	6	43		220		12	11.5	11	12			33		20	50	2																								1	0
1807	1	4	2	2	1	2	1	8	55		281		16	13	14	12			31		17	34	2																								1	0
1808	1	4	2	2	1	2	1	3	30		220		12	14	12	16			33		23	47	2																								1	0
1809	1	4	2	2	1	2	1	7	50		220		13	12	12	12			34		16	47	2																								3	1
1810	1	4	2	2	1	2	1	3	27		220		12	12		12			33		14	43	2																								1	0
1811	1	4	2	2	1	2	1	8	54		220		12	14.5	13	16			28		19	38	2																								1	0
1812	1	4	2	2	1	2	1	8	51		210		19	17	20	14			33		20	38	2																								1	1
1813	1	4	2	2	1	2	1	7	48		230		16	11	12	10			31		23	62	2																								1	0
1814	1	4	2	2	1	2	1	10	62		240		14	12.5	13	12			35		17	47	2																								1	0
1815	1	4	2	2	1	2	1	6	44		220		9	12	12	12			33		28	47	2																								1	0
1816	1	4	2	2	1	2	1	7	49		220		12	16		16			35		27	50	2																								1	0
1817	1	4	2	2	1	2	1	7	50		220		11	12		12			32		20	41	2																								2	0
1818	1	4	2	2	1	2	1	6	45		211		12	10.5	9	12			34		19	47	2																								1	1
1819	1	4	2	2	1	2	1	7	50		220		9	12		12			30		21	34	2																								1	0
1820	1	4	2	2	1	2	1	2	22		250		13	9.5	9	10			35		21	35	2																								1	0
1821	1	4	2	2	1	2	1	2	22		214		13	18	20	16			35		15	37	2																								0	0
1822	1	4	2	2	1	2	1	3	29		220		12	14	12	16			30		24	43	2																								1	0
1823	1	4	2	2	1	2	1	2	22		211		15	17	18	16			35		17	60	2																								1	0
1824	1	4	2	2	1	2	1	8	54		220		12	12	12	12			31		21	47	2																								1	0
1825	1	4	2	2	1	2	1	3	29		270		12	11.5	12	11			34		16	43	2																								1	0
1826	1	4	2	2	1	2	1	7	50		220		12	12	12	12			34		35	43	2																								1	0
1827	1	4	2	2	1	2	1	7	50		220		11	12	12	12			28		25	41	2																								1	0
1828	1	4	2	2	1	2	1	5	38		210		12	13	14	12			34		21	43	2																								0	0	1
1829	1	4	2	2	1	2	1	9	57		220		14	9		9			31		20	38	2																								1	0
1830	1	4	2	2	1	2	1	7	47		220		8	10		10			29		14	47	2																								2	0
1831	1	4	2	2	1	2	1	9	56		220		12	12	12	12			32		20	43	2																								1	0
1832	1	4	2	2	1	2	1	6	42		220		12	12	12	12			25		15	38	2																								3	0
1833	1	4	2	2	1	2	1	7	50		220		12	12	12	12			21		18	41	2																								1	0
1834	1	4	2	2	1	2	1	9	59		220		12	12	12	12			29		18	34	2																								1	0
1835	1	4	2	2	1	2	1	9	58		210		15	8.5	12	5			35		18	40	2																								3	0
1836	1	4	2	2	1	2	1	5	38		220		12	12	12	12			24		15	57	2																								1	0
1837	1	4	2	2	1	2	1	2	25		272		12	14		14			35		23	40	2																								0	0	1
1838	1	4	2	2	1	2	1	10	61		211		14	12	12	12			32		21	47	2																								3	0
1839	1	4	2	2	1	2	1	8	55		220		16	19	20	18			29		19	37	2																								1	0
1840	1	4	2	2	1	2	1	9	57		220		12	12	12	12			29			52	2																								1	0
1841	1	4	2	2	1	2	1	8	52		220		12	14	12	16			30		18	33	2																								3	0
1842	1	4	2	2	1	2	1	4	33		220		12	12		12			35		24	37	2																								1	0
1843	1	4	2	2	1	2	1	6	44		220		8	13	12	14			24		19	37	2																								1	0
1844	1	4	2	2	1	2	1	9	60		240		9	6		6			22		28	43	2																								1	0
1845	1	4	2	2	1	2	1	1	20		210		12	12	12	12			29		19	44	2																								1	0
1846	1	4	2	2	1	2	1	4	31		260		13	10.5	12	9			30		14	43	2																								1	0
1847	1	4	2	2	1	2	1	10	62		210		9	12	12	12			26		18	40	2																								1	0
1848	1	5	2	2	1	2	1	6	44		213		15	14	16	12					28	45	2																								1	1
1849	1	5	2	2	1	2	1	7	49		220		11	10	10	10			30		16	51	2																								1	0
1850	1	5	2	2	1	2	1	1	19		211		12	11	10	12			24		15	45	2																								1	0
1851	1	5	2	2	1	2	1	5	40		210		9	12.5	13	12			35		15	45	2																								1	0
1852	1	5	2	2	1	2	1	10	64		250		12	10	10	10			27		21	45	2																								1	0
1853	1	5	2	2	1	2	1	7	50		210		12	12	12	12					23	37																									3	0
1854	1	5	2	2	1	2	1	9	59		220		12	14	12	16			34		26	49	2																								1	0
1855	1	5	2	2	1	2	1	8	53		211		13	12.5	12	13			34		19	47	2																								1	1
1856	1	5	2	2	1	2	1	9	56		250		18	6	4	8			35		34	48	2																								1	0
1857	1	5	2	2	1	2	1	4	33		211		14	18	18	18			34		16	50	2																								1	0
1858	1	5	2	2	1	2	1	10	64		211		15	16.5	16	17			26		22	40	1	8																							2	0
1859	1	5	2	2	1	2	1	2	21		220		12	14	12	16			33		19	43	2																								1	0
1860	1	5	2	2	1	2	1	9	58		220		17	16	18	14			32		19	62	2																								1	0
1861	1	5	2	2	1	2	1	4	32		213		14	14	14	14			29		21	41	2																								1	0
1862	1	5	2	2	1	2	1	2	25		240		11	12	12	12			32		17	34	2																								1	0
1863	1	5	2	2	1	2	1	2	21		213		14	15	16	14			35		19	40	2																								1	0
1864	1	5	2	2	1	2	1	9	57		213		16	12	14	10			33		21	47	1	2																							1	0
1865	1	5	2	2	1	2	1	7	46		220		12	9	6	12			30		20	42	2																								2	0
1866	1	5	2	2	1	2	1	4	32		211		12	12	12	12			31		18	35	2																								3	0
1867	1	5	2	2	1	2	1	8	51		260		16	15	18	12			33		16	45	2																								1	0
1868	1	5	2	2	1	2	1	6	44		210		15	16	16	16			32		31	34	2																								1	0
1869	1	5	2	2	1	2	1	2	25		213		16	13	12	14			31		19	41	2																								1	0
1870	1	5	2	2	1	2	1	10	63		214		16	12	12	12			31		22	42	2																								2	0
1871	1	5	2	2	1	2	1	9	56		211		12	10.5	9	12			31		15	36	1	8																							1	0
1872	1	5	2	2	1	2	1	7	49		220		13	14	16	12			33		22	39	2																								1	0
1873	1	5	2	2	1	2	1	6	45		213		14	10.5	11	10			31		25	43	2																								1	0
1874	1	5	2	2	1	2	1	7	48		220		12	14	12	16			26		24	43	1	8																							1	0
1875	1	5	2	2	1	2	1	5	36		214		14	12.5	12	13			32		26	40	2																								1	0
1876	1	5	2	2	1	2	1	10	61		210		12	12	8	16			30		26	35	2																								1	0
1877	1	5	2	2	1	2	1	3	30		211		16	17	18	16			34		23	40	2																								1	0
1878	1	5	2	2	1	2	1	3	26		213		12	12	12	12			30		19	34	1	5																							1	0
1879	1	5	2	2	1	2	1	9	56		213		14	17	18	16			33		36	39	2																								1	0
1880	1	5	2	2	1	2	1	7	46		216		12	16	16	16			33		22	34	2																								3	0
1881	1	5	2	2	1	2	1	7	50		260		12	10	12	8			32		19	40	2																								1	1
1882	1	5	2	2	1	2	1	10	63		213		12	12	12	12			34		33	39	2																								1	0
1883	1	5	2	2	1	2	1	9	60		220		13	12	12	12			34		24	36	2																								1	0
1884	1	5	2	2	1	2	1	3	28		250		14	17	18	16			34		20	33	2																								1	0
1885	1	5	2	2	1	2	1	4	31		213		14	13	14	12			34		25	38	2																								3	0
1886	1	5	2	2	1	2	1	10	63		211		12	12	12	12			33		29	39	2																								2	0
1887	1	5	2	2	1	2	1	7	46		270		15	15	16	14			32		33	45	2																								1	0
1888	1	5	2	2	1	2	1	9	56		273		13	6	6	6			33		31	41	2																								1	0
1889	1	5	2	2	1	2	1	10	62		211		12	12	12	12			32		21	37	1	2																							1	0
1890	1	5	2	2	1	2	1	7	50		213		12	15	18	12			35		18	38	2																								2	0
1891	1	5	2	2	1	2	1	9	59		211		17	15	16	14			30		21	42	2																								3	0
1892	1	5	2	2	1	2	1	5	37		210		14	16	18	14			32		25	32	2																								1	0
1893	1	5	2	2	1	2	1	8	54		213		15	12	12	12			33		32	39	2																								1	0
1894	1	5	2	2	1	2	1	8	54		210		13	11	10	12			33		27	39	2																								1	0
1895	1	5	2	2	1	2	1	8	51		211		10	15	16	14			30		18	40	2																								1	0
1896	1	5	2	2	1	2	1	9	58		220		14	12.5	12	13			34		19	43	2																								2	0
1897	1	5	2	2	1	2	1	5	36		211		12	12	12	12			32		26	38	2																								1	0
1898	1	5	2	2	1	2	1	4	31		212		13	13	13	13			30		18	41	2																								1	0
1899	1	5	2	2	1	2	1	10	61		260		16	12	12	12			35		25	39	2																								0	0	1
1900	1	5	2	2	1	2	1	9	57		211		17	12	12	12			34		25	34	2																								0	0	1
1901	1	5	2	2	1	2	1	3	28		250		16	16	16	16			34		17	39	2																								3	0
1902	1	5	2	2	1	2	1	9	56		220		16	11	12	10			34		25	40	2																								1	0
1903	1	5	2	2	1	2	1	4	33		213		12	14	16	12			31		24	38	2																								1	0
1904	1	5	2	2	1	2	1	9	59		212		15	12.5	14	11			35		22	39																									3	0
1905	1	5	2	2	1	2	1	4	33		220		12	12	12	12			30		18	36	2																								1	0
1906	1	5	2	2	1	2	1	7	49		210		12	17	18	16			35		19	39	2																								3	0
1907	1	5	2	2	1	2	1	6	44		212		15	12.5	12	13			33		35	40	2																								1	0
1908	1	5	2	2	1	2	1	6	41		211		10	16		16			24		19	39	2																								1	0
1909	1	5	2	2	1	2	1	8	54		220		14	10.5	8	13			33		32	39	2																								1	0
1910	1	5	2	2	1	2	1	4	32		211		12	11.5	12	11			35		30	41	2																								0	0	1
1911	1	5	2	2	1	2	1	8	52		220		12	12	12	12			33		19	41	2																								0	0
1912	1	5	2	2	1	2	1	5	36		240		12	14	16	12			33		15	37	1	8																							1	0
1913	1	5	2	2	1	2	1	5	36		220		13	16	16	16			30		23	37	1	8																							3	0
1914	1	5	2	2	1	2	1	6	44		220		12	12	12	12			30		16	36	2																								3	0
1915	1	5	2	2	1	2	1	9	57		211		10	12	12	12			34		19	38	2																								1	0
1916	1	5	2	2	1	2	1	8	53		271		12	12	12	12			31		32	36	2																								1	0
1917	1	5	2	2	1	2	1	8	51		211		12	12	12	12			34		33	44	2																								1	0
1918	1	5	2	2	1	2	1	7	48		220		12	12	12	12			30		18	37	2																								1	0
1919	1	5	2	2	1	2	1	7	49		240		14	4.5	4	5			33		36	53	2																								1	0
1920	1	5	2	2	1	2	1	7	48		213		12	14		14			31		14	38	2																								1	0
1921	1	5	2	2	1	2	1	7	48		220		12	10.5	12	9			29		34	38	2																								1	0
1922	1	5	2	2	1	2	1	4	31		214		11	12		12			29		16	39	2																								1	0
1923	1	5	2	2	1	2	1	8	51		210		12	3		3			29		14	36	2																								1	1
1924	1	5	2	2	1	2	1	6	43		240		12	10	6	14			27		20	40	2																								1	0
1925	1	5	2	2	1	2	1	2	25		220		12						33		22	40	2																								1	0
1926	1	5	2	2	1	2	1	9	57		211		12	13.5	14	13			26		25	41	2																								3	0
1927	1	5	2	2	1	2	1	5	37		213		15	18	20	16			35		19	39	2																								1	1
1928	1	5	2	2	1	2	1	3	29		271		14	12	12	12			35		25	39	2																								0	0	1
1929	1	5	2	2	1	2	1	7	50		214		13	11	12	10			32		29	42	2																								1	0
1930	1	5	2	2	1	2	1	9	56		220		12	6	6	6			32		28	39	2																								0	0	1
1931	1	5	2	2	1	2	1	9	56		210		14	16	16	16			31		37	37	2																								0	0	1
1932	1	5	2	2	1	2	1	3	27		290		12	12	12	12			30		21	47	2																								1	0
1933	1	5	2	2	1	2	1	7	50		220		12	10.5	8	13			33		17	40	2																								0	0	1
1934	1	5	2	2	1	2	1	8	55		214		12	16	16	16			33		18	40	2																								1	0
1935	1	5	2	2	1	2	1	9	56		260		11						29		27	38	2																								1	0
1936	1	5	2	2	1	2	1	2	23		213		13	18	18	18			35		18	40	2																								1	0
1937	1	5	2	2	1	2	1	8	54		220		12	12		12			28		19	43	2																								1	0
1938	1	5	2	2	1	2	1	6	45		210		15	10.5	9	12			35		29	36	2																								1	0
1939	1	5	2	2	1	2	1	9	57		210		12	12	12	12			31		21	39	2																								1	0
1940	1	5	2	2	1	2	1	5	40		211		13	15	16	14			34		20	42	2																								1	0
1941	1	5	2	2	1	2	1	5	40		211		12	16	16	16			33		16	38	2																								1	0
1942	1	5	2	2	1	2	1	8	54		220		14	12		12			33		25	37	2																								0	0
1943	1	5	2	2	1	2	1	2	22		250		12	16	16	16			33		18	33	2																								0	0	1
1944	1	5	2	2	1	2	1	3	27		210		12	14	16	12			35		21	31	2																								1	0
1945	1	5	2	2	1	2	1	9	60		211		12						33		20	34	2																								0	0	1
1946	1	5	2	2	1	2	1	7	46		212		16	15	16	14			35		20	35	2																								2	0
1947	1	5	2	2	1	2	1	4	32		250		12	16	16	16			34		21	46	2																								1	1
1948	1	5	2	2	1	2	1	4	35		213		12	17	18	16			29		20	38	2																								3	1
1949	1	5	2	2	1	2	1	7	50		220		11	12		12			33		17	41	2																								1	0
1950	1	5	2	2	1	2	1	4	32		220		12	13	12	14			26		20	36	2																								0	0	1
1951	1	5	2	2	1	2	1	10	65		220		12	12	12	12			31		20	42	2																								1	0
1952	1	5	2	2	1	2	1	6	42		220		9	13	12	14			28		18	40	2																								1	0
1953	1	5	2	2	1	2	1	6	41		250		16	19	20	18			35		32	40	2																								1	0
1954	1	5	2	2	1	2	1	8	51		212		13	14	16	12			29		17	42	2																								3	0
1955	1	5	2	2	1	2	1	9	57		220		14	8	5	11			29		19	43	2																								1	0
1956	1	5	2	2	1	2	1	8	53		210		11	11	10	12			27		18	38	2																								1	0
1957	1	5	2	2	1	2	1	7	48		220		10	12	12	12			29		24	43	2																								2	0
1958	1	5	2	2	1	2	1	9	56		211		13	14	16	12			34		24	43	2																								1	0
1959	1	5	2	2	1	2	1	3	29		220		11	12	12	12			28		21	37	2																								1	0
1960	1	5	2	2	1	2	1	10	61		211		12	11.5	13	10			34		22	36	2																								3	0
1961	1	5	2	2	1	2	1	9	60		211		16	14.5	15	14			35		28	39	2																								1	0
1962	1	5	2	2	1	2	1	7	46		213		14	12		12			35		39	43	2																								1	0
1963	1	5	2	2	1	2	1	6	44		213		12	10.5	12	9			32		18	36	2																								1	0
1964	1	5	2	2	1	2	1	4	34		273		14	14.5	16	13			31		31	43	2																								1	0
1965	1	5	2	2	1	2	1	5	37		250		12	17	18	16			35		26	37	2																								2	0
1966	1	5	2	2	1	2	1	7	47		211		16	12.5	13	12			35		41	37	2																								0	0
1967	1	5	2	2	1	2	1	9	56		220		13	12		12			33		30	37	2																								1	0
1968	1	5	2	2	1	2	1	8	53		250		14	14	14	14			31		20	38	2																								1	0
1969	1	5	2	2	1	2	1	3	26		260		14	18	18				33		18	39	2																								1	0
1970	1	5	2	2	1	2	1	6	45		213		14	12	12	12			33		19	40	2																								1	0
1971	1	5	2	2	1	2	1	8	54		211		10	8	8				31		22	42	2																								2	0
1972	1	5	2	2	1	2	1	8	55		212		12	12	12	12			35		30	37	2																								1	0
1973	1	5	2	2	1	2	1	7	47		220		12	13	12	14			30		13	44	2																								1	0
1974	1	5	2	2	1	2	1	8	54		211		12	12.5	13	12			32		19	39	2																								3	0
1975	1	5	2	2	1	2	1	9	56		213		12	13	12	14			33		25	41	2																								2	0
1976	1	5	2	2	1	2	1	2	22		273		9	10	10	10			31		15	37	2																								2	0
1977	1	5	2	2	1	2	1	8	54		213		14	14	12	16			34		26	49	2																								1	1
1978	1	5	2	2	1	2	1	6	43		220		10	8	8	8			34		22	44	2																								1	0
1979	1	5	2	2	1	2	1	4	33		213		11	16	16	16			31		14	36	2																								1	0
1980	1	5	2	2	1	2	1	8	54		260		12	12	12	12			33		13	40	2																								1	0
1981	1	5	2	2	1	2	1	9	59		212		14	16	16	16			32		22	40	2																								0	0
1982	1	5	2	2	1	2	1	8	53		213		14	13	12	14			31		47	43	2																								0	0	1
1983	1	5	2	2	1	2	1	4	31		213		10	16.5	17	16			34		15	39	2																								1	1
1984	1	5	2	2	1	2	1	3	27		211		12	14	12	16			31		21	46	2																								0	0	1
1985	1	5	2	2	1	2	1	3	26		211		14	17.5	19	16			35		18	46	2																								1	0
1986	1	5	2	2	1	2	1	8	52		240		12	0	0	0			32		23	40	2																								1	0
1987	1	5	2	2	1	2	1	7	48		213		12	11.5	12	11			35		19	48	2																								0	0
1988	1	5	2	2	1	2	1	9	57		220		12	10		10			26		13	40	2																								1	0
1989	1	5	2	2	1	2	1	5	37		211		16	13	13	13			33		32	42	2																								1	0
1990	1	5	2	2	1	2	1	8	52		220		12						34		23	47	2																								1	0
1991	1	5	2	2	1	2	1	9	57		220		14	10	6	14			33		28	37	2																								1	0
1992	1	5	2	2	1	2	1	9	59		220		14	8.5	5	12			30		21	50	2																								0	0
1993	1	5	2	2	1	2	1	6	45		212		12	12	12	12			31		25	41	2																								1	0
1994	1	5	2	2	1	2	1	8	55		213		16	17	20	14			35		17	54	2																								0	0	1
1995	1	5	2	2	1	2	1	7	46		220		16	16.5	20	13			32		25	43	2																								1	0
1996	1	5	2	2	1	2	1	9	60		220		10	12	12	12			27		25	39	2																								1	0
1997	1	5	2	2	1	2	1	5	37		211		16	18	20	16			35		22	43	2																								1	0
1998	1	5	2	2	1	2	1	7	50		240		11	11.5	7	16			31		16	36	2																								0	0	1
1999	1	5	2	2	1	2	1	6	42		220		12	14		14			35		16	40	2																								0	0	1
[truncated: 478 more rows]
[truncated: 197 more columns]
